# Supplementary material for: A Distinct Defense Strategy: The Molecular Basis of WSSV Tolerance in Macrobrachium nipponense Revealed by Comparative Transcriptomics with Litopenaeus vannamei
Source: Int J Mol Sci. 2026 Jan 12;27(2):766. doi: 10.3390/ijms27020766 (PMC12840910; doi:10.3390/ijms27020766)
Supplement: Supplementary file 1 [file ijms-27-00766-s001.zip]

Archive with 4 entries (4 files):
- Supplementary Table S4.xlsx
- Supplementary Table S1.pdf
- Supplementary Table S2.pdf
- Supplementary Table S3.xlsx
