# Supplementary material for: A Distinct Defense Strategy: The Molecular Basis of WSSV Tolerance in Macrobrachium nipponense Revealed by Comparative Transcriptomics with Litopenaeus vannamei
Source: Int J Mol Sci. 2026 Jan 12;27(2):766. doi: 10.3390/ijms27020766 (PMC12840910; doi:10.3390/ijms27020766)
Supplement: Supplementary file 1 [file ijms-27-00766-s001.zip › Supplementary Table S4.xlsx]

## Sheet: Sheet1
Supplementary Table S4: The sequence of all primers
Gene name	Gene abbreviation	Forward Primer	Reverse Primer
heat shock protein 70 kDa (qRT-PCR)	hsp70	CTTGTTCTCTTTCCCTGTGGACT	ACCACAATTCCCACCAAACATTC
endochitinase A1-like (qRT-PCR)	chia1	ACATATCTACAACAGCCTTGCCT	AAACTCTTGAGGAGGATTGGGAC
serum amyloid A (qRT-PCR)	saa	CTTATAGTGACATGCGAGAAGCC	TAGGATTGCCACCATTTCTTCCC
ERGIC-53-like isoform X3 (qRT-PCR)	ergic53	CAGAGGGAGAATAGGTGCTGATG	GAATCAAAGAACACACCCAACCC
myosin heavy chain, muscle-like isoform X1 (qRT-PCR)	myh1	GACACATCCTCACACTTCTCGTA	CCGAATACCTCTTCATCTCTCGG
maltase-glucoamylase, intestinal-like (qRT-PCR)	mgaml	GGTATCTCTCCAGAAGGCAGATG	GTTTCAGGTACATTGACAGGCAC
phosphoenolpyruvate carboxykinase, cytosolic (qRT-PCR)	pckl	ATGTATGAAGCGATAGGAGGCAA	GGAGACGACCTTCCCAATGAAAT
chitinase-like mite allergen Der p 18.0101 (qRT-PCR)	der p18	CTCGCCTTCACGTTATTCTCTTG	TATGTGGTCTGCTCTCCATTCTC
glutamic acid-rich protein-like (qRT-PCR)	garp	AAGGACAAAGTCGAATCATCCCA	TCGTCCTTGTCTTCATCTTGGTT
pro-resilin-like (qRT-PCR)	prl	CAGTAGCCGTAGCATACCCTAAC	TATCTGGAGTTTCGTACAGGGGA
EIF (qRT-PCR)	EIF	CATGGATGTACCTGTGGTGAAAC	CTGTCAGCAGAAGGTCCTCATTA
Beta-actin (qRT-PCR)	β-actin	TAGGTGGTCTCGTGGATGCC	GAGACCTTCAACACCCCCGC
Green Fluorescent Protein (RNAi)	dsMn-GFP	GATCACTAATACGACTCACTATAGGGTCCTGGTCGAGCTGGACGG	GATCACTAATACGACTCACTATAGGGCGCTTCTCGTTGGGGTCTTTG
heat shock protein 70 kDa (RNAi)	dsMn-HSP70kDa	TAATACGACTCACTATAGGGTGCAGATAATCAGCCAGGTG	TAATACGACTCACTATAGGGGCCACTGAAGGCTCAGAAAC
heat shock protein 70 kDa (qRT-PCR)	Mn-HSP70	CTAGACAAGGGAAGTATTGCGGA	ACCTAGAGAAAGAGGGGCTACAT
