# Supplementary material for: A Distinct Defense Strategy: The Molecular Basis of WSSV Tolerance in Macrobrachium nipponense Revealed by Comparative Transcriptomics with Litopenaeus vannamei
Source: Int J Mol Sci. 2026 Jan 12;27(2):766. doi: 10.3390/ijms27020766 (PMC12840910; doi:10.3390/ijms27020766)
Supplement: Supplementary file 1 [file ijms-27-00766-s001.zip › Supplementary Table S3.xlsx]

## Sheet: sheet1
Supplementary Table S3 : A detailed list of the top 20 up- and down-regulated differentially expressed genes (DEGs) ranked by Log2FC for each comparison set.
M-Co-Gi-vs-M-Su-Gi											M-Co-He-vs-M-Su-He											M-Co-Mu-vs-M-Su-Mu
id	log2(fc)	PValue	Description	K_ID	Pathway	GO Component	GO Function	GO Process	regulation		id	log2(fc)	PValue	Description	K_ID	Pathway	GO Component	GO Function	GO Process	regulation		id	log2(fc)	PValue	Description	K_ID	Pathway	GO Component	GO Function	GO Process	regulation
MSTRG.2971	-12.0203	9.05e-15	XP_064118901.1 taxid=159736 pro-resilin-like [Macrobrachium nipponense]	-	-	-	-	-	down		maker-1728_pilon_pilon_pilon-augustus-gene-0.25-mRNA-1	-1.29943	1.59e-07	XP_045622095.1 LOW QUALITY PROTEIN: maltase-glucoamylase, intestinal-like [Procambarus clarkii]	K12047	ko01100//Metabolic pathways;ko00500//Starch and sucrose metabolism;ko00052//Galactose metabolism;ko04973//Carbohydrate digestion and absorption	GO:0005575//cellular_component;GO:0005622//intracellular anatomical structure;GO:0005737//cytoplasm;GO:0005794//Golgi apparatus;GO:0005886//plasma membrane;GO:0005903//brush border;GO:0012505//endomembrane system;GO:0016020//membrane;GO:0016021//integral component of membrane;GO:0016324//apical plasma membrane;GO:0031224//intrinsic component of membrane;GO:0043226//organelle;GO:0043227//membrane-…	GO:0003674//molecular_function;GO:0003824//catalytic activity;GO:0004553//hydrolase activity, hydrolyzing O-glycosyl compounds;GO:0004558//alpha-1,4-glucosidase activity;GO:0004564//beta-fructofuranosidase activity;GO:0004574//oligo-1,6-glucosidase activity;GO:0004575//sucrose alpha-glucosidase activity;GO:0005488//binding;GO:0015926//glucosidase activity;GO:0016787//hydrolase activity;GO:0016798…	GO:0005975//carbohydrate metabolic process;GO:0006950//response to stress;GO:0007568//aging;GO:0007584//response to nutrient;GO:0007586//digestion;GO:0008150//biological_process;GO:0008152//metabolic process;GO:0009605//response to external stimulus;GO:0009719//response to endogenous stimulus;GO:0009725//response to hormone;GO:0009743//response to carbohydrate;GO:0009744//response to sucrose;GO:0…	down		MSTRG.22028	-9.56689	1.5e-11	XP_064094746.1 taxid=159736 glutamic acid-rich protein-like [Macrobrachium nipponense]	-	-	GO:0009897//external side of plasma membrane;GO:0016020//membrane	GO:0005524//ATP binding;GO:0016887//ATP hydrolysis activity;GO:0030983//mismatched DNA binding;GO:0046872//metal ion binding	GO:0006270//DNA replication initiation;GO:0006298//mismatch repair;GO:0006811//ion transport	down
augustus-868_pilon_pilon_pilon-processed-gene-1.7-mRNA-1	-11.9283	1.41e-05	XP_045132195.1 tigger transposable element-derived protein 1-like [Portunus trituberculatus]	-	-	-	GO:0003676//nucleic acid binding;GO:0003677//DNA binding	-	down		maker-10686_pilon_pilon_pilon-augustus-gene-0.19-mRNA-1	6.10944	1.74e-11	XP_037794842.1 endochitinase A1-like [Penaeus monodon]	-	-	GO:0005576//extracellular region	GO:0008061//chitin binding	-	up		augustus-6542_pilon_pilon_pilon-processed-gene-3.49-mRNA-1	-8.12805	7.34e-11	QPC96639.1 skeletal muscle actin 6 [Macrobrachium nipponense]	K12314	ko04261//Adrenergic signaling in cardiomyocytes;ko05414//Dilated cardiomyopathy;ko05410//Hypertrophic cardiomyopathy;ko04260//Cardiac muscle contraction	GO:0001725//stress fiber;GO:0005575//cellular_component;GO:0005622//intracellular anatomical structure;GO:0005737//cytoplasm;GO:0005829//cytosol;GO:0005856//cytoskeleton;GO:0005865//striated muscle thin filament;GO:0005884//actin filament;GO:0015629//actin cytoskeleton;GO:0030016//myofibril;GO:0030017//sarcomere;GO:0030027//lamellipodium;GO:0030175//filopodium;GO:0031252//cell leading edge;GO:003…	GO:0000166//nucleotide binding;GO:0003674//molecular_function;GO:0005198//structural molecule activity;GO:0005200//structural constituent of cytoskeleton;GO:0005488//binding;GO:0005515//protein binding;GO:0005524//ATP binding;GO:0008092//cytoskeletal protein binding;GO:0017022//myosin binding;GO:0017076//purine nucleotide binding;GO:0030554//adenyl nucleotide binding;GO:0032553//ribonucleotide bi…	GO:0003008//system process;GO:0003012//muscle system process;GO:0006928//movement of cell or subcellular component;GO:0006936//muscle contraction;GO:0006996//organelle organization;GO:0007010//cytoskeleton organization;GO:0007015//actin filament organization;GO:0007275//multicellular organism development;GO:0007517//muscle organ development;GO:0007519//skeletal muscle tissue development;GO:000815…	down
MSTRG.21483	-10.8803	8.27e-05	XP_064093998.1 taxid=159736 cuticle protein AM1199-like, partial [Macrobrachium nipponense]	-	-	-	-	-	down		MSTRG.32137	3.43519	4.86e-06	XP_064091509.1 taxid=159736 solute carrier family 15 member 1-like [Macrobrachium nipponense]	K14206	ko04974//Protein digestion and absorption	GO:0016020//membrane	GO:0015333//peptide:proton symporter activity;GO:0022857//transmembrane transporter activity	GO:0015833//peptide transport;GO:0055085//transmembrane transport	up		augustus-32362_pilon_pilon_pilon-processed-gene-0.6-mRNA-1	-6.71622	5.13e-06	XP_045619565.1 N-acetylated-alpha-linked acidic dipeptidase 2-like [Procambarus clarkii]	-	-	GO:0005575//cellular_component;GO:0005886//plasma membrane;GO:0016020//membrane;GO:0016021//integral component of membrane;GO:0019028//viral capsid;GO:0019031//viral envelope;GO:0031224//intrinsic component of membrane;GO:0071944//cell periphery	GO:0003674//molecular_function;GO:0003824//catalytic activity;GO:0004177//aminopeptidase activity;GO:0004180//carboxypeptidase activity;GO:0005198//structural molecule activity;GO:0005488//binding;GO:0008233//peptidase activity;GO:0008236//serine-type peptidase activity;GO:0008237//metallopeptidase activity;GO:0008238//exopeptidase activity;GO:0008239//dipeptidyl-peptidase activity;GO:0016787//hy…	GO:0001505//regulation of neurotransmitter levels;GO:0006082//organic acid metabolic process;GO:0006508//proteolysis;GO:0006520//cellular amino acid metabolic process;GO:0006807//nitrogen compound metabolic process;GO:0008150//biological_process;GO:0008152//metabolic process;GO:0008652//cellular amino acid biosynthetic process;GO:0009056//catabolic process;GO:0009058//biosynthetic process;GO:0009…	down
maker-32216_pilon_pilon_pilon-augustus-gene-0.10-mRNA-1	-10.5674	4.21e-06	XP_037780462.1 cuticle protein AMP1A-like [Penaeus monodon]	-	-	-	GO:0042302//structural constituent of cuticle	-	down		maker-36266_pilon_pilon_pilon-augustus-gene-0.11-mRNA-1	3.27524	2.52e-05	XP_042891418.1 solute carrier family 15 member 1-like isoform X3 [Penaeus japonicus]	K14206	ko04974//Protein digestion and absorption	GO:0016020//membrane	GO:0022857//transmembrane transporter activity	GO:0055085//transmembrane transport	up		MSTRG.8502	-5.9552	3.24e-06	XP_064079135.1 taxid=159736 collagen alpha-2(I) chain-like [Macrobrachium nipponense]	-	-	-	GO:0043531//ADP binding	GO:0016226//iron-sulfur cluster assembly	down
MSTRG.21449	-9.96841	0.00012404	XP_064094022.1 taxid=159736 cuticle protein AMP1A-like [Macrobrachium nipponense]	-	-	-	-	-	down		maker-49766_pilon_pilon_pilon-augustus-gene-0.15-mRNA-1	3.26767	8.08e-06	XP_045607883.1 solute carrier family 15 member 2-like isoform X2 [Procambarus clarkii]	K14206	ko04974//Protein digestion and absorption	GO:0016020//membrane	GO:0015333//peptide:proton symporter activity;GO:0022857//transmembrane transporter activity	GO:0015833//peptide transport;GO:0055085//transmembrane transport	up		augustus-6542_pilon_pilon_pilon-processed-gene-3.32-mRNA-1	-5.82582	1e-06	XP_045612177.1 actin, muscle-like [Procambarus clarkii]	-	-	GO:0005575//cellular_component;GO:0005622//intracellular anatomical structure;GO:0005856//cytoskeleton;GO:0005884//actin filament;GO:0015629//actin cytoskeleton;GO:0043226//organelle;GO:0043228//non-membrane-bounded organelle;GO:0043229//intracellular organelle;GO:0043232//intracellular non-membrane-bounded organelle;GO:0099080//supramolecular complex;GO:0099081//supramolecular polymer;GO:0099512…	GO:0003674//molecular_function;GO:0005198//structural molecule activity;GO:0005200//structural constituent of cytoskeleton	GO:0006996//organelle organization;GO:0007010//cytoskeleton organization;GO:0007015//actin filament organization;GO:0008150//biological_process;GO:0009653//anatomical structure morphogenesis;GO:0009987//cellular process;GO:0010927//cellular component assembly involved in morphogenesis;GO:0014866//skeletal myofibril assembly;GO:0016043//cellular component organization;GO:0022607//cellular componen…	down
MSTRG.2963	-8.30874	1.77e-07	XP_064118896.1 taxid=159736 cuticle protein 19-like [Macrobrachium nipponense]	-	-	GO:0005575//cellular_component;GO:0005576//extracellular region;GO:0031012//extracellular matrix	GO:0003674//molecular_function;GO:0005198//structural molecule activity;GO:0005214//structural constituent of chitin-based cuticle;GO:0008010//structural constituent of chitin-based larval cuticle;GO:0042302//structural constituent of cuticle	GO:0007275//multicellular organism development;GO:0008150//biological_process;GO:0032501//multicellular organismal process;GO:0032502//developmental process;GO:0040003//chitin-based cuticle development;GO:0042335//cuticle development;GO:0048856//anatomical structure development	down		maker-26966_pilon_pilon_pilon-augustus-gene-0.21-mRNA-1	2.14248	1.59e-05	XP_042874304.1 macrophage mannose receptor 1-like [Penaeus japonicus]	-	-	GO:0000323//lytic vacuole;GO:0005575//cellular_component;GO:0005576//extracellular region;GO:0005615//extracellular space;GO:0005622//intracellular anatomical structure;GO:0005737//cytoplasm;GO:0005764//lysosome;GO:0005773//vacuole;GO:0005775//vacuolar lumen;GO:0005794//Golgi apparatus;GO:0005796//Golgi lumen;GO:0012505//endomembrane system;GO:0016020//membrane;GO:0030425//dendrite;GO:0031012//ex…	GO:0003674//molecular_function;GO:0005198//structural molecule activity;GO:0005201//extracellular matrix structural constituent;GO:0005488//binding;GO:0005509//calcium ion binding;GO:0005515//protein binding;GO:0005539//glycosaminoglycan binding;GO:0005540//hyaluronic acid binding;GO:0030246//carbohydrate binding;GO:0031406//carboxylic acid binding;GO:0036094//small molecule binding;GO:0043167//i…	GO:0001501//skeletal system development;GO:0006022//aminoglycan metabolic process;GO:0006023//aminoglycan biosynthetic process;GO:0006024//glycosaminoglycan biosynthetic process;GO:0006026//aminoglycan catabolic process;GO:0006027//glycosaminoglycan catabolic process;GO:0006029//proteoglycan metabolic process;GO:0006082//organic acid metabolic process;GO:0006790//sulfur compound metabolic process…	up		maker-37128_pilon_pilon_pilon-augustus-gene-0.5-mRNA-1	-5.70953	8.69e-07	ALF45199.1 CTLDcp3 [Macrobrachium nipponense]	-	-	-	-	-	down
maker-13100_pilon_pilon_pilon-augustus-gene-0.28-mRNA-1	-7.29774	6.8e-05	XP_042888938.1 extensin-like [Penaeus japonicus]	-	-	-	GO:0042302//structural constituent of cuticle	-	down		maker-11926_pilon_pilon_pilon-augustus-gene-0.8-mRNA-1	1.45413	5.24e-06	AFQ98270.1 pacifastin heavy chain [Macrobrachium rosenbergii]	-	-	GO:0005575//cellular_component;GO:0005576//extracellular region;GO:0005615//extracellular space;GO:0030288//outer membrane-bounded periplasmic space;GO:0031362//anchored component of external side of plasma membrane;GO:0055052//ATP-binding cassette (ABC) transporter complex, substrate-binding subunit-containing	GO:0043168//anion binding;GO:0043225//ATPase-coupled inorganic anion transmembrane transporter activity	GO:0007610//behavior;GO:0007635//chemosensory behavior;GO:0008150//biological_process;GO:0009605//response to external stimulus;GO:0009607//response to biotic stimulus;GO:0009620//response to fungus;GO:0042048//olfactory behavior;GO:0042221//response to chemical;GO:0043207//response to external biotic stimulus;GO:0050896//response to stimulus;GO:0051704//multi-organism process;GO:0051707//respons…	up		augustus-15646_pilon_pilon_pilon-processed-gene-0.1-mRNA-1	-4.96336	1.56e-05	XP_042856412.1 chitin deacetylase 7-like [Penaeus japonicus]	-	-	-	-	-	down
augustus-23884_pilon_pilon_pilon-processed-gene-2.21-mRNA-1	-6.89534	1.45e-05	XP_037784479.1 postacrosomal sheath WW domain-binding protein-like [Penaeus monodon]	-	-	GO:0005575//cellular_component;GO:0005576//extracellular region	GO:0003674//molecular_function;GO:0005488//binding;GO:0008061//chitin binding;GO:0097367//carbohydrate derivative binding	GO:0006022//aminoglycan metabolic process;GO:0006030//chitin metabolic process;GO:0006040//amino sugar metabolic process;GO:0006807//nitrogen compound metabolic process;GO:0008150//biological_process;GO:0008152//metabolic process;GO:0009987//cellular process;GO:0043170//macromolecule metabolic process;GO:0044237//cellular metabolic process;GO:0071704//organic substance metabolic process;GO:190107…	down		maker-12398_pilon_pilon_pilon-augustus-gene-0.27-mRNA-1	1.19931	2.01e-05	AFN20598.1 lectin 2 [Macrobrachium rosenbergii]	-	-	-	-	-	up		maker-27608_pilon_pilon_pilon-augustus-gene-0.27-mRNA-1	-4.59918	5.68e-05	XP_042883605.1 alpha-mannosidase 2C1-like [Penaeus japonicus]	K01191	ko00511//Other glycan degradation	GO:0000322//storage vacuole;GO:0000323//lytic vacuole;GO:0000324//fungal-type vacuole;GO:0000329//fungal-type vacuole membrane;GO:0005575//cellular_component;GO:0005622//intracellular anatomical structure;GO:0005634//nucleus;GO:0005654//nucleoplasm;GO:0005737//cytoplasm;GO:0005773//vacuole;GO:0005774//vacuolar membrane;GO:0005783//endoplasmic reticulum;GO:0005829//cytosol;GO:0012505//endomembrane…	GO:0003674//molecular_function;GO:0003824//catalytic activity;GO:0004553//hydrolase activity, hydrolyzing O-glycosyl compounds;GO:0004559//alpha-mannosidase activity;GO:0005488//binding;GO:0015923//mannosidase activity;GO:0016787//hydrolase activity;GO:0016798//hydrolase activity, acting on glycosyl bonds;GO:0030246//carbohydrate binding;GO:0043167//ion binding;GO:0043169//cation binding;GO:00468…	GO:0005975//carbohydrate metabolic process;GO:0005996//monosaccharide metabolic process;GO:0006013//mannose metabolic process;GO:0006464//cellular protein modification process;GO:0006517//protein deglycosylation;GO:0006807//nitrogen compound metabolic process;GO:0008150//biological_process;GO:0008152//metabolic process;GO:0009056//catabolic process;GO:0009100//glycoprotein metabolic process;GO:00…	down
MSTRG.2964	-6.66042	2.22e-05	XP_064118896.1 taxid=159736 cuticle protein 19-like [Macrobrachium nipponense]	-	-	GO:0005575//cellular_component;GO:0005576//extracellular region;GO:0031012//extracellular matrix	GO:0003674//molecular_function;GO:0005198//structural molecule activity;GO:0005214//structural constituent of chitin-based cuticle;GO:0008010//structural constituent of chitin-based larval cuticle;GO:0042302//structural constituent of cuticle	GO:0007275//multicellular organism development;GO:0008150//biological_process;GO:0032501//multicellular organismal process;GO:0032502//developmental process;GO:0040003//chitin-based cuticle development;GO:0042335//cuticle development;GO:0048856//anatomical structure development	down													maker-13872_pilon_pilon_pilon-augustus-gene-1.6-mRNA-1	-4.23176	9.45e-06	XP_027222040.1 long-chain-fatty-acid--CoA ligase ACSBG2-like [Penaeus vannamei]	K15013	ko01100//Metabolic pathways;ko01212//Fatty acid metabolism;ko00071//Fatty acid degradation;ko03320//PPAR signaling pathway;ko04920//Adipocytokine signaling pathway;ko00061//Fatty acid biosynthesis	-	GO:0003674//molecular_function;GO:0003824//catalytic activity;GO:0003987//acetate-CoA ligase activity;GO:0004043//L-aminoadipate-semialdehyde dehydrogenase activity;GO:0004467//long-chain fatty acid-CoA ligase activity;GO:0008668//(2,3-dihydroxybenzoyl)adenylate synthase activity;GO:0008756//o-succinylbenzoate-CoA ligase activity;GO:0015645//fatty acid ligase activity;GO:0016405//CoA-ligase activ…	GO:0001676//long-chain fatty acid metabolic process;GO:0006082//organic acid metabolic process;GO:0006629//lipid metabolic process;GO:0006631//fatty acid metabolic process;GO:0006633//fatty acid biosynthetic process;GO:0006950//response to stress;GO:0008150//biological_process;GO:0008152//metabolic process;GO:0008610//lipid biosynthetic process;GO:0009058//biosynthetic process;GO:0009234//menaqui…	down
augustus-23884_pilon_pilon_pilon-processed-gene-2.29-mRNA-1	-6.18815	9.39e-06	KAG7156867.1 U-scoloptoxin(01)-Cw1a-like 38, partial [Homarus americanus]	-	-	GO:0005576//extracellular region	GO:0008061//chitin binding	-	down													augustus-20634_pilon_pilon_pilon-processed-gene-0.11-mRNA-1	-4.20171	0.000117304	QPC96639.1 skeletal muscle actin 6 [Macrobrachium nipponense]	K12314	ko04261//Adrenergic signaling in cardiomyocytes;ko05414//Dilated cardiomyopathy;ko05410//Hypertrophic cardiomyopathy;ko04260//Cardiac muscle contraction	GO:0001725//stress fiber;GO:0005575//cellular_component;GO:0005622//intracellular anatomical structure;GO:0005737//cytoplasm;GO:0005829//cytosol;GO:0005856//cytoskeleton;GO:0005865//striated muscle thin filament;GO:0005884//actin filament;GO:0015629//actin cytoskeleton;GO:0030016//myofibril;GO:0030017//sarcomere;GO:0030027//lamellipodium;GO:0030175//filopodium;GO:0031252//cell leading edge;GO:003…	GO:0000166//nucleotide binding;GO:0003674//molecular_function;GO:0005198//structural molecule activity;GO:0005200//structural constituent of cytoskeleton;GO:0005488//binding;GO:0005515//protein binding;GO:0005524//ATP binding;GO:0008092//cytoskeletal protein binding;GO:0017022//myosin binding;GO:0017076//purine nucleotide binding;GO:0030554//adenyl nucleotide binding;GO:0032553//ribonucleotide bi…	GO:0003008//system process;GO:0003012//muscle system process;GO:0006928//movement of cell or subcellular component;GO:0006936//muscle contraction;GO:0006996//organelle organization;GO:0007010//cytoskeleton organization;GO:0007015//actin filament organization;GO:0007275//multicellular organism development;GO:0007517//muscle organ development;GO:0007519//skeletal muscle tissue development;GO:000815…	down
maker-98240_pilon_pilon_pilon-augustus-gene-0.4-mRNA-1	-4.64147	0.000122749	XP_036113959.1 signal peptide, CUB and EGF-like domain-containing protein 2 isoform X3 [Molossus molossus]	K24706	ko04340//Hedgehog signaling pathway	GO:0005575//cellular_component;GO:0005576//extracellular region;GO:0005615//extracellular space;GO:0005622//intracellular anatomical structure;GO:0005737//cytoplasm;GO:0005801//cis-Golgi network;GO:0005886//plasma membrane;GO:0005940//septin ring;GO:0009897//external side of plasma membrane;GO:0009986//cell surface;GO:0012505//endomembrane system;GO:0016020//membrane;GO:0016021//integral componen…	GO:0003674//molecular_function;GO:0004521//endoribonuclease activity;GO:0004828//serine-tRNA ligase activity;GO:0005198//structural molecule activity;GO:0005488//binding;GO:0005509//calcium ion binding;GO:0005515//protein binding;GO:0005524//ATP binding;GO:0008134//transcription factor binding;GO:0008289//lipid binding;GO:0008855//exodeoxyribonuclease VII activity;GO:0042802//identical protein bi…	GO:0000921//septin ring assembly;GO:0001501//skeletal system development;GO:0001708//cell fate specification;GO:0001756//somitogenesis;GO:0002062//chondrocyte differentiation;GO:0003002//regionalization;GO:0003008//system process;GO:0003013//circulatory system process;GO:0003413//chondrocyte differentiation involved in endochondral bone morphogenesis;GO:0006281//DNA repair;GO:0006310//DNA recombi…	down													maker-57106_pilon_pilon_pilon-augustus-gene-0.10-mRNA-1	-4.06745	1.68e-07	XP_042241712.1 biotinidase-like [Homarus americanus]	K01435	ko01100//Metabolic pathways;ko04977//Vitamin digestion and absorption;ko00780//Biotin metabolism	GO:0005575//cellular_component;GO:0005576//extracellular region;GO:0005615//extracellular space;GO:0005634//nucleus;GO:0005737//cytoplasm	GO:0000257//nitrilase activity;GO:0003674//molecular_function;GO:0003824//catalytic activity;GO:0008270//zinc ion binding;GO:0016787//hydrolase activity;GO:0016810//hydrolase activity, acting on carbon-nitrogen (but not peptide) bonds;GO:0016811//hydrolase activity, acting on carbon-nitrogen (but not peptide) bonds, in linear amides;GO:0036361//racemase activity, acting on amino acids and derivat…	GO:0006082//organic acid metabolic process;GO:0006355//regulation of transcription, DNA-templated;GO:0006766//vitamin metabolic process;GO:0006767//water-soluble vitamin metabolic process;GO:0006768//biotin metabolic process;GO:0006790//sulfur compound metabolic process;GO:0006807//nitrogen compound metabolic process;GO:0007275//multicellular organism development;GO:0007399//nervous system develo…	down
augustus-30230_pilon_pilon_pilon-processed-gene-0.1-mRNA-1	-4.55719	9.69e-05	XP_027209554.1 calphotin-like [Penaeus vannamei]	-	-	-	-	-	down													maker-51848_pilon_pilon_pilon-augustus-gene-0.12-mRNA-1	-4.00632	4.99e-05	XP_045618791.1 serine/threonine-protein phosphatase 6 regulatory ankyrin repeat subunit B-like isoform X1 [Procambarus clarkii]	K10380	ko05205//Proteoglycans in cancer;ko04624//Toll and Imd signaling pathway	-	GO:0005515//protein binding	-	down
MSTRG.14423	-4.02762	7.2e-05	XP_064082654.1 taxid=159736 pro-resilin-like [Macrobrachium nipponense]	-	-	-	-	-	down													maker-13014_pilon_pilon_pilon-augustus-gene-0.14-mRNA-1	-3.89876	0.000158574	XP_027222034.1 keratin-associated protein 16-1-like [Penaeus vannamei]	-	-	-	-	-	down
maker-15778_pilon_pilon_pilon-augustus-gene-0.18-mRNA-1	7.45478	8.93e-05	XP_037785337.1 glucose dehydrogenase [FAD, quinone]-like [Penaeus monodon]	-	-	-	GO:0000166//nucleotide binding;GO:0003674//molecular_function;GO:0003824//catalytic activity;GO:0005488//binding;GO:0008812//choline dehydrogenase activity;GO:0016491//oxidoreductase activity;GO:0016614//oxidoreductase activity, acting on CH-OH group of donors;GO:0036094//small molecule binding;GO:0043167//ion binding;GO:0043168//anion binding;GO:0050660//flavin adenine dinucleotide binding;GO:00…	GO:0002165//instar larval or pupal development;GO:0006629//lipid metabolic process;GO:0007275//multicellular organism development;GO:0008150//biological_process;GO:0008152//metabolic process;GO:0008202//steroid metabolic process;GO:0009791//post-embryonic development;GO:0009987//cellular process;GO:0010817//regulation of hormone levels;GO:0019285//glycine betaine biosynthetic process from choline…	up													augustus-4398_pilon_pilon_pilon-processed-gene-5.1-mRNA-1	-3.78889	1.69e-05	XP_042205194.1 UNC93-like protein [Homarus americanus]	-	-	GO:0005575//cellular_component;GO:0005622//intracellular anatomical structure;GO:0005737//cytoplasm;GO:0005886//plasma membrane;GO:0005887//integral component of plasma membrane;GO:0016020//membrane;GO:0016021//integral component of membrane;GO:0031224//intrinsic component of membrane;GO:0031226//intrinsic component of plasma membrane;GO:0043226//organelle;GO:0043228//non-membrane-bounded organel…	GO:0003674//molecular_function;GO:0015459//potassium channel regulator activity;GO:0016247//channel regulator activity;GO:0022857//transmembrane transporter activity;GO:0042910//xenobiotic transmembrane transporter activity;GO:0098772//molecular function regulator;GO:0099106//ion channel regulator activity	GO:0006810//transport;GO:0006811//ion transport;GO:0006812//cation transport;GO:0006813//potassium ion transport;GO:0006937//regulation of muscle contraction;GO:0008150//biological_process;GO:0010959//regulation of metal ion transport;GO:0030001//metal ion transport;GO:0032879//regulation of localization;GO:0042908//xenobiotic transport;GO:0043266//regulation of potassium ion transport;GO:0043269…	down
augustus-20634_pilon_pilon_pilon-processed-gene-0.4-mRNA-1	7.26609	2.39e-08	QPC96639.1 skeletal muscle actin 6 [Macrobrachium nipponense]	K12314	ko04261//Adrenergic signaling in cardiomyocytes;ko05414//Dilated cardiomyopathy;ko05410//Hypertrophic cardiomyopathy;ko04260//Cardiac muscle contraction	GO:0005575//cellular_component;GO:0005622//intracellular anatomical structure;GO:0005856//cytoskeleton;GO:0005884//actin filament;GO:0015629//actin cytoskeleton;GO:0043226//organelle;GO:0043228//non-membrane-bounded organelle;GO:0043229//intracellular organelle;GO:0043232//intracellular non-membrane-bounded organelle;GO:0099080//supramolecular complex;GO:0099081//supramolecular polymer;GO:0099512…	GO:0003674//molecular_function;GO:0005198//structural molecule activity;GO:0005200//structural constituent of cytoskeleton	GO:0000278//mitotic cell cycle;GO:0000281//mitotic cytokinesis;GO:0000910//cytokinesis;GO:0006996//organelle organization;GO:0007010//cytoskeleton organization;GO:0007049//cell cycle;GO:0007275//multicellular organism development;GO:0007507//heart development;GO:0007517//muscle organ development;GO:0007519//skeletal muscle tissue development;GO:0007528//neuromuscular junction development;GO:00081…	up													maker-9570_pilon_pilon_pilon-augustus-gene-1.23-mRNA-1	-3.77313	1.3e-05	XP_042238564.1 ovoinhibitor-like [Homarus americanus]	-	-	-	GO:0005515//protein binding;GO:0018835//carbon phosphorus lyase activity	GO:0019634//organic phosphonate metabolic process	down
maker-12900_pilon_pilon_pilon-augustus-gene-0.3-mRNA-1	7.17294	9.57e-05	XP_045598893.1 formin-like protein 3, partial [Procambarus clarkii]	-	-	GO:0005575//cellular_component;GO:0005576//extracellular region;GO:0031012//extracellular matrix	GO:0003674//molecular_function;GO:0005198//structural molecule activity;GO:0005214//structural constituent of chitin-based cuticle;GO:0008010//structural constituent of chitin-based larval cuticle;GO:0042302//structural constituent of cuticle	GO:0007275//multicellular organism development;GO:0008150//biological_process;GO:0032501//multicellular organismal process;GO:0032502//developmental process;GO:0040003//chitin-based cuticle development;GO:0042335//cuticle development;GO:0048856//anatomical structure development	up													MSTRG.4994	-3.7452	0.000264139	XP_064120971.1 taxid=159736 metallothionein-1-like [Macrobrachium nipponense]	-	-	-	-	-	down
MSTRG.3220	7.15026	4.88e-05	XP_064080323.1 taxid=159736 titin-like [Macrobrachium nipponense]	-	-	-	-	-	up													maker-1728_pilon_pilon_pilon-augustus-gene-0.25-mRNA-1	-3.73576	0.000329022	XP_045622095.1 LOW QUALITY PROTEIN: maltase-glucoamylase, intestinal-like [Procambarus clarkii]	K12047	ko01100//Metabolic pathways;ko00500//Starch and sucrose metabolism;ko00052//Galactose metabolism;ko04973//Carbohydrate digestion and absorption	GO:0005575//cellular_component;GO:0005622//intracellular anatomical structure;GO:0005737//cytoplasm;GO:0005794//Golgi apparatus;GO:0005886//plasma membrane;GO:0005903//brush border;GO:0012505//endomembrane system;GO:0016020//membrane;GO:0016021//integral component of membrane;GO:0016324//apical plasma membrane;GO:0031224//intrinsic component of membrane;GO:0043226//organelle;GO:0043227//membrane-…	GO:0003674//molecular_function;GO:0003824//catalytic activity;GO:0004553//hydrolase activity, hydrolyzing O-glycosyl compounds;GO:0004558//alpha-1,4-glucosidase activity;GO:0004564//beta-fructofuranosidase activity;GO:0004574//oligo-1,6-glucosidase activity;GO:0004575//sucrose alpha-glucosidase activity;GO:0005488//binding;GO:0015926//glucosidase activity;GO:0016787//hydrolase activity;GO:0016798…	GO:0005975//carbohydrate metabolic process;GO:0006950//response to stress;GO:0007568//aging;GO:0007584//response to nutrient;GO:0007586//digestion;GO:0008150//biological_process;GO:0008152//metabolic process;GO:0009605//response to external stimulus;GO:0009719//response to endogenous stimulus;GO:0009725//response to hormone;GO:0009743//response to carbohydrate;GO:0009744//response to sucrose;GO:0…	down
MSTRG.6939	6.16399	5.2e-07	XP_064077185.1 taxid=159736 turripeptide Gsg9.2-like isoform X1 [Macrobrachium nipponense]	-	-	GO:0005739//mitochondrion	GO:0005515//protein binding	-	up													maker-34302_pilon_pilon_pilon-augustus-gene-0.4-mRNA-1	-3.73467	1.07e-06	XP_045597157.1 caspase-1-like isoform X2 [Procambarus clarkii]	K20008	ko04214//Apoptosis - fly;ko04215//Apoptosis - multiple species	-	-	-	down
MSTRG.6931	5.9105	9.93e-05	XP_064077155.1 taxid=159736 apolipoprotein D-like [Macrobrachium nipponense]	-	-	GO:0005575//cellular_component;GO:0005576//extracellular region;GO:0005615//extracellular space;GO:0005622//intracellular anatomical structure;GO:0005737//cytoplasm;GO:0005783//endoplasmic reticulum;GO:0005829//cytosol;GO:0005840//ribosome;GO:0012505//endomembrane system;GO:0022626//cytosolic ribosome;GO:0030425//dendrite;GO:0032991//protein-containing complex;GO:0036477//somatodendritic compartm…	GO:0003674//molecular_function;GO:0003961//O-acetylhomoserine aminocarboxypropyltransferase activity;GO:0004124//cysteine synthase activity;GO:0005215//transporter activity;GO:0005319//lipid transporter activity;GO:0005488//binding;GO:0005496//steroid binding;GO:0008289//lipid binding;GO:0015485//cholesterol binding;GO:0016765//transferase activity, transferring alkyl or aryl (other than methyl) …	GO:0000302//response to reactive oxygen species;GO:0001525//angiogenesis;GO:0001568//blood vessel development;GO:0001817//regulation of cytokine production;GO:0001818//negative regulation of cytokine production;GO:0001944//vasculature development;GO:0001952//regulation of cell-matrix adhesion;GO:0001953//negative regulation of cell-matrix adhesion;GO:0002682//regulation of immune system process;G…	up													maker-11026_pilon_pilon_pilon-augustus-gene-0.18-mRNA-1	-3.71092	2.79e-05	XP_045602368.1 indole-3-acetaldehyde oxidase-like [Procambarus clarkii]	K00106	ko01100//Metabolic pathways;ko00230//Purine metabolism;ko04146//Peroxisome;ko00983//Drug metabolism - other enzymes;ko00232//Caffeine metabolism	-	GO:0004854//xanthine dehydrogenase activity;GO:0009055//electron transfer activity;GO:0016491//oxidoreductase activity;GO:0043546//molybdopterin cofactor binding;GO:0046872//metal ion binding;GO:0051536//iron-sulfur cluster binding	GO:0009115//xanthine catabolic process;GO:0046415//urate metabolic process	down
MSTRG.31541	5.54073	6.9e-05	ABQ41234.1 taxid=79674 male reproductive-related protein [Macrobrachium rosenbergii]	-	-	-	-	-	up													maker-5372_pilon_pilon_pilon-augustus-gene-0.16-mRNA-1	-3.67319	8.55e-05	XP_042211065.1 blastula protease 10-like [Homarus americanus]	-	-	GO:0005575//cellular_component;GO:0005576//extracellular region;GO:0016020//membrane;GO:0031012//extracellular matrix	GO:0003674//molecular_function;GO:0003824//catalytic activity;GO:0004175//endopeptidase activity;GO:0004222//metalloendopeptidase activity;GO:0005488//binding;GO:0008233//peptidase activity;GO:0008237//metallopeptidase activity;GO:0008270//zinc ion binding;GO:0016787//hydrolase activity;GO:0043167//ion binding;GO:0043169//cation binding;GO:0046872//metal ion binding;GO:0046914//transition metal i…	GO:0001764//neuron migration;GO:0006508//proteolysis;GO:0006807//nitrogen compound metabolic process;GO:0006928//movement of cell or subcellular component;GO:0007275//multicellular organism development;GO:0007399//nervous system development;GO:0008150//biological_process;GO:0008152//metabolic process;GO:0009987//cellular process;GO:0016477//cell migration;GO:0018996//molting cycle, collagen and c…	down
maker-69220_pilon_pilon_pilon-augustus-gene-0.16-mRNA-1	5.40267	3.07e-05	XP_042892984.1 endochitinase-like [Penaeus japonicus]	K01183	ko01100//Metabolic pathways;ko00520//Amino sugar and nucleotide sugar metabolism	GO:0005575//cellular_component;GO:0005576//extracellular region;GO:0005615//extracellular space;GO:0005622//intracellular anatomical structure;GO:0005737//cytoplasm	GO:0003674//molecular_function;GO:0003824//catalytic activity;GO:0004553//hydrolase activity, hydrolyzing O-glycosyl compounds;GO:0004568//chitinase activity;GO:0005488//binding;GO:0008061//chitin binding;GO:0016787//hydrolase activity;GO:0016798//hydrolase activity, acting on glycosyl bonds;GO:0097367//carbohydrate derivative binding	GO:0005975//carbohydrate metabolic process;GO:0006022//aminoglycan metabolic process;GO:0006026//aminoglycan catabolic process;GO:0006030//chitin metabolic process;GO:0006032//chitin catabolic process;GO:0006040//amino sugar metabolic process;GO:0006807//nitrogen compound metabolic process;GO:0006950//response to stress;GO:0007275//multicellular organism development;GO:0007591//molting cycle, chi…	up													maker-52054_pilon_pilon_pilon-augustus-gene-0.9-mRNA-1	5.16323	9.32e-05	QDL52566.1 serum amyloid A [Macrobrachium nipponense]	-	-	GO:0005575//cellular_component;GO:0005576//extracellular region;GO:0005615//extracellular space;GO:0032991//protein-containing complex;GO:0032994//protein-lipid complex;GO:0034358//plasma lipoprotein particle;GO:0034364//high-density lipoprotein particle;GO:1990777//lipoprotein particle	-	GO:0002526//acute inflammatory response;GO:0006950//response to stress;GO:0006952//defense response;GO:0006953//acute-phase response;GO:0006954//inflammatory response;GO:0008150//biological_process;GO:0050896//response to stimulus	up
augustus-6542_pilon_pilon_pilon-processed-gene-3.36-mRNA-1	5.22227	1.03e-07	XP_045589337.1 actin, muscle-like [Procambarus clarkii]	-	-	GO:0005575//cellular_component;GO:0005622//intracellular anatomical structure;GO:0005737//cytoplasm;GO:0005856//cytoskeleton;GO:0043226//organelle;GO:0043228//non-membrane-bounded organelle;GO:0043229//intracellular organelle;GO:0043232//intracellular non-membrane-bounded organelle	GO:0000166//nucleotide binding;GO:0003674//molecular_function;GO:0005488//binding;GO:0005524//ATP binding;GO:0017076//purine nucleotide binding;GO:0030554//adenyl nucleotide binding;GO:0032553//ribonucleotide binding;GO:0032555//purine ribonucleotide binding;GO:0032559//adenyl ribonucleotide binding;GO:0035639//purine ribonucleoside triphosphate binding;GO:0036094//small molecule binding;GO:00431…	-	up													augustus-60040_pilon_pilon_pilon-processed-gene-0.1-mRNA-1	3.50883	0.000126945	KAG7173671.1 lethal(2)essential for life-like 2, partial [Homarus americanus]	-	-	-	-	-	up
augustus-6542_pilon_pilon_pilon-processed-gene-3.31-mRNA-1	5.21103	0.000105407	XP_045108318.1 actin, muscle-like [Portunus trituberculatus]	-	-	GO:0005575//cellular_component;GO:0005622//intracellular anatomical structure;GO:0005856//cytoskeleton;GO:0005884//actin filament;GO:0015629//actin cytoskeleton;GO:0043226//organelle;GO:0043228//non-membrane-bounded organelle;GO:0043229//intracellular organelle;GO:0043232//intracellular non-membrane-bounded organelle;GO:0099080//supramolecular complex;GO:0099081//supramolecular polymer;GO:0099512…	GO:0003674//molecular_function;GO:0005198//structural molecule activity;GO:0005200//structural constituent of cytoskeleton	GO:0006996//organelle organization;GO:0007010//cytoskeleton organization;GO:0007015//actin filament organization;GO:0008150//biological_process;GO:0009653//anatomical structure morphogenesis;GO:0009987//cellular process;GO:0010927//cellular component assembly involved in morphogenesis;GO:0014866//skeletal myofibril assembly;GO:0016043//cellular component organization;GO:0022607//cellular componen…	up													maker-11126_pilon_pilon_pilon-augustus-gene-0.23-mRNA-1	2.63722	7.18e-05	XP_037787125.1 heat shock 70 kDa protein cognate 4-like [Penaeus monodon]	K03283	ko05020//Prion disease;ko04144//Endocytosis;ko04141//Protein processing in endoplasmic reticulum;ko04010//MAPK signaling pathway;ko05417//Lipid and atherosclerosis;ko03040//Spliceosome;ko05162//Measles;ko04915//Estrogen signaling pathway;ko04213//Longevity regulating pathway - multiple species;ko05145//Toxoplasmosis;ko05134//Legionellosis;ko04612//Antigen processing and presentation	-	GO:0004856//xylulokinase activity;GO:0005515//protein binding;GO:0005524//ATP binding;GO:0016773//phosphotransferase activity, alcohol group as acceptor;GO:0016787//hydrolase activity;GO:0016887//ATP hydrolysis activity;GO:0051082//unfolded protein binding	GO:0005975//carbohydrate metabolic process;GO:0005997//xylulose metabolic process;GO:0006457//protein folding;GO:0006950//response to stress;GO:0008360//regulation of cell shape;GO:0042732//D-xylose metabolic process;GO:0043093//FtsZ-dependent cytokinesis	up
maker-6542_pilon_pilon_pilon-augustus-gene-3.52-mRNA-1	5.16923	3.4e-07	XP_027223009.1 actin, muscle-like [Penaeus vannamei]	-	-	GO:0005575//cellular_component;GO:0005622//intracellular anatomical structure;GO:0005856//cytoskeleton;GO:0005884//actin filament;GO:0015629//actin cytoskeleton;GO:0043226//organelle;GO:0043228//non-membrane-bounded organelle;GO:0043229//intracellular organelle;GO:0043232//intracellular non-membrane-bounded organelle;GO:0099080//supramolecular complex;GO:0099081//supramolecular polymer;GO:0099512…	GO:0003674//molecular_function;GO:0005198//structural molecule activity;GO:0005200//structural constituent of cytoskeleton	GO:0006996//organelle organization;GO:0007010//cytoskeleton organization;GO:0007015//actin filament organization;GO:0008150//biological_process;GO:0009653//anatomical structure morphogenesis;GO:0009987//cellular process;GO:0010927//cellular component assembly involved in morphogenesis;GO:0014866//skeletal myofibril assembly;GO:0016043//cellular component organization;GO:0022607//cellular componen…	up													maker-11126_pilon_pilon_pilon-augustus-gene-0.21-mRNA-1	2.54013	6.86e-07	XP_037787125.1 heat shock 70 kDa protein cognate 4-like [Penaeus monodon]	K03283	ko05020//Prion disease;ko04144//Endocytosis;ko04141//Protein processing in endoplasmic reticulum;ko04010//MAPK signaling pathway;ko05417//Lipid and atherosclerosis;ko03040//Spliceosome;ko05162//Measles;ko04915//Estrogen signaling pathway;ko04213//Longevity regulating pathway - multiple species;ko05145//Toxoplasmosis;ko05134//Legionellosis;ko04612//Antigen processing and presentation	GO:0000228//nuclear chromosome;GO:0000785//chromatin;GO:0005575//cellular_component;GO:0005622//intracellular anatomical structure;GO:0005634//nucleus;GO:0005694//chromosome;GO:0005726//perichromatin fibrils;GO:0005737//cytoplasm;GO:0005739//mitochondrion;GO:0031974//membrane-enclosed lumen;GO:0031981//nuclear lumen;GO:0043226//organelle;GO:0043227//membrane-bounded organelle;GO:0043228//non-memb…	GO:0003674//molecular_function;GO:0004856//xylulokinase activity;GO:0005488//binding;GO:0005515//protein binding;GO:0005524//ATP binding;GO:0016773//phosphotransferase activity, alcohol group as acceptor;GO:0016787//hydrolase activity;GO:0016887//ATP hydrolysis activity;GO:0051082//unfolded protein binding;GO:0051087//chaperone binding	GO:0000003//reproduction;GO:0000375//RNA splicing, via transesterification reactions;GO:0000377//RNA splicing, via transesterification reactions with bulged adenosine as nucleophile;GO:0000398//mRNA splicing, via spliceosome;GO:0000902//cell morphogenesis;GO:0000904//cell morphogenesis involved in differentiation;GO:0001505//regulation of neurotransmitter levels;GO:0001700//embryonic development …	up
maker-118990_pilon_pilon_pilon-augustus-gene-0.4-mRNA-1	5.1378	1.92e-07	QOV08711.1 HSP21 [Macrobrachium nipponense]	-	-	-	-	GO:0010468//regulation of gene expression	up													maker-45978_pilon_pilon_pilon-augustus-gene-0.6-mRNA-1	2.4663	0.000152612	XP_037787125.1 heat shock 70 kDa protein cognate 4-like [Penaeus monodon]	K03283	ko05020//Prion disease;ko04144//Endocytosis;ko04141//Protein processing in endoplasmic reticulum;ko04010//MAPK signaling pathway;ko05417//Lipid and atherosclerosis;ko03040//Spliceosome;ko05162//Measles;ko04915//Estrogen signaling pathway;ko04213//Longevity regulating pathway - multiple species;ko05145//Toxoplasmosis;ko05134//Legionellosis;ko04612//Antigen processing and presentation	-	GO:0004856//xylulokinase activity;GO:0005515//protein binding;GO:0005524//ATP binding;GO:0016773//phosphotransferase activity, alcohol group as acceptor;GO:0016787//hydrolase activity;GO:0016887//ATP hydrolysis activity;GO:0051082//unfolded protein binding	GO:0005975//carbohydrate metabolic process;GO:0005997//xylulose metabolic process;GO:0006457//protein folding;GO:0006950//response to stress;GO:0008360//regulation of cell shape;GO:0042732//D-xylose metabolic process;GO:0043093//FtsZ-dependent cytokinesis	up
MSTRG.22028	5.09089	7.55e-05	XP_064094746.1 taxid=159736 glutamic acid-rich protein-like [Macrobrachium nipponense]	-	-	GO:0009897//external side of plasma membrane;GO:0016020//membrane	GO:0005524//ATP binding;GO:0016887//ATP hydrolysis activity;GO:0030983//mismatched DNA binding;GO:0046872//metal ion binding	GO:0006270//DNA replication initiation;GO:0006298//mismatch repair;GO:0006811//ion transport	up													maker-60524_pilon_pilon_pilon-augustus-gene-0.22-mRNA-1	2.29307	3.24e-08	QOV08711.1 HSP21 [Macrobrachium nipponense]	-	-	-	-	GO:0010468//regulation of gene expression	up
augustus-60040_pilon_pilon_pilon-processed-gene-0.1-mRNA-1	4.84426	0.00012268	KAG7173671.1 lethal(2)essential for life-like 2, partial [Homarus americanus]	-	-	-	-	-	up													maker-3280_pilon_pilon_pilon-augustus-gene-0.18-mRNA-1	1.10647	0.000293328	AQV08182.1 troponin C [Palaemon carinicauda]	-	-	-	GO:0005509//calcium ion binding;GO:0005515//protein binding;GO:0008725//DNA-3-methyladenine glycosylase activity	GO:0006284//base-excision repair	up
augustus-6542_pilon_pilon_pilon-processed-gene-3.15-mRNA-1	4.57319	7.5e-06	XP_027220869.1 actin, muscle-like [Penaeus vannamei]	-	-	-	-	-	up
maker-118990_pilon_pilon_pilon-augustus-gene-0.5-mRNA-1	4.45378	6.46e-05	QOV08711.1 HSP21 [Macrobrachium nipponense]	-	-	-	-	-	up
maker-60524_pilon_pilon_pilon-augustus-gene-0.22-mRNA-1	3.93976	6.51e-06	QOV08711.1 HSP21 [Macrobrachium nipponense]	-	-	-	-	GO:0010468//regulation of gene expression	up
augustus-6542_pilon_pilon_pilon-processed-gene-3.26-mRNA-1	3.92798	1.1e-05	XP_027223017.1 actin, muscle-like isoform X1 [Penaeus vannamei]	-	-	GO:0005575//cellular_component;GO:0005622//intracellular anatomical structure;GO:0005856//cytoskeleton;GO:0005884//actin filament;GO:0015629//actin cytoskeleton;GO:0043226//organelle;GO:0043228//non-membrane-bounded organelle;GO:0043229//intracellular organelle;GO:0043232//intracellular non-membrane-bounded organelle;GO:0099080//supramolecular complex;GO:0099081//supramolecular polymer;GO:0099512…	GO:0003674//molecular_function;GO:0005198//structural molecule activity;GO:0005200//structural constituent of cytoskeleton	GO:0006996//organelle organization;GO:0007010//cytoskeleton organization;GO:0007015//actin filament organization;GO:0008150//biological_process;GO:0009653//anatomical structure morphogenesis;GO:0009987//cellular process;GO:0010927//cellular component assembly involved in morphogenesis;GO:0014866//skeletal myofibril assembly;GO:0016043//cellular component organization;GO:0022607//cellular componen…	up
augustus-6542_pilon_pilon_pilon-processed-gene-3.37-mRNA-1	3.90664	1.13e-05	XP_045589339.1 actin-3, muscle-specific-like [Procambarus clarkii]	-	-	GO:0005575//cellular_component;GO:0005622//intracellular anatomical structure;GO:0005737//cytoplasm;GO:0005856//cytoskeleton;GO:0005884//actin filament;GO:0015629//actin cytoskeleton;GO:0043226//organelle;GO:0043228//non-membrane-bounded organelle;GO:0043229//intracellular organelle;GO:0043232//intracellular non-membrane-bounded organelle;GO:0099080//supramolecular complex;GO:0099081//supramolecu…	GO:0000166//nucleotide binding;GO:0003674//molecular_function;GO:0005198//structural molecule activity;GO:0005200//structural constituent of cytoskeleton;GO:0005488//binding;GO:0005524//ATP binding;GO:0017076//purine nucleotide binding;GO:0030554//adenyl nucleotide binding;GO:0032553//ribonucleotide binding;GO:0032555//purine ribonucleotide binding;GO:0032559//adenyl ribonucleotide binding;GO:003…	GO:0006996//organelle organization;GO:0007010//cytoskeleton organization;GO:0007015//actin filament organization;GO:0008150//biological_process;GO:0009653//anatomical structure morphogenesis;GO:0009987//cellular process;GO:0010927//cellular component assembly involved in morphogenesis;GO:0014866//skeletal myofibril assembly;GO:0016043//cellular component organization;GO:0022607//cellular componen…	up
MSTRG.25785	3.88315	7.93e-05	XP_064098546.1 taxid=159736 exoskeleton protein RP43-like [Macrobrachium nipponense]	-	-	GO:0016020//membrane;GO:0030131//clathrin adaptor complex	GO:0003677//DNA binding;GO:0003887//DNA-directed DNA polymerase activity;GO:0005267//potassium channel activity	GO:0006260//DNA replication;GO:0006886//intracellular protein transport;GO:0016192//vesicle-mediated transport;GO:0031505//fungal-type cell wall organization	up
L-Co-Gi-vs-L-Mo-Gi											L-Co-He-vs-L-Mo-He											L-Co-Mu-vs-L-Mo-Mu
id	log2(fc)	PValue	Description	K_ID	Pathway	GO Component	GO Function	GO Process	regulation		id	log2(fc)	PValue	Description	K_ID	Pathway	GO Component	GO Function	GO Process	regulation		id	log2(fc)	PValue	Description	K_ID	Pathway	GO Component	GO Function	GO Process	regulation
ncbi_113806489	-13.3669	7.55e-15	PREDICTED: GPI inositol-deacylase [Halyomorpha halys]	K05294	ko01100//Metabolic pathways;ko00563//Glycosylphosphatidylinositol (GPI)-anchor biosynthesis	GO:0005575//cellular_component;GO:0005622//intracellular;GO:0005623//cell;GO:0005737//cytoplasm;GO:0005783//endoplasmic reticulum;GO:0005789//endoplasmic reticulum membrane;GO:0012505//endomembrane system;GO:0016020//membrane;GO:0016021//integral component of membrane;GO:0019013//viral nucleocapsid;GO:0031224//intrinsic component of membrane;GO:0031984//organelle subcompartment;GO:0042175//nuclea…	GO:0003674//molecular_function;GO:0003824//catalytic activity;GO:0004518//nuclease activity;GO:0016787//hydrolase activity;GO:0016788//hydrolase activity, acting on ester bonds;GO:0042578//phosphoric ester hydrolase activity;GO:0050185//phosphatidylinositol deacylase activity;GO:0052689//carboxylic ester hydrolase activity	GO:0003002//regionalization;GO:0003008//system process;GO:0006139//nucleobase-containing compound metabolic process;GO:0006464//cellular protein modification process;GO:0006497//protein lipidation;GO:0006505//GPI anchor metabolic process;GO:0006506//GPI anchor biosynthetic process;GO:0006508//proteolysis;GO:0006511//ubiquitin-dependent protein catabolic process;GO:0006621//protein retention in ER…	down		ncbi_113827113	-12.7724	1.43e-13	28S ribosomal protein S22, mitochondrial [Zootermopsis nevadensis]	-	-	GO:0000313//organellar ribosome;GO:0000314//organellar small ribosomal subunit;GO:0005575//cellular_component;GO:0005622//intracellular;GO:0005623//cell;GO:0005737//cytoplasm;GO:0005739//mitochondrion;GO:0005740//mitochondrial envelope;GO:0005743//mitochondrial inner membrane;GO:0005759//mitochondrial matrix;GO:0005761//mitochondrial ribosome;GO:0005763//mitochondrial small ribosomal subunit;GO:0…	GO:0003674//molecular_function;GO:0003735//structural constituent of ribosome;GO:0005198//structural molecule activity	GO:0006412//translation;GO:0006414//translational elongation;GO:0006415//translational termination;GO:0006518//peptide metabolic process;GO:0006807//nitrogen compound metabolic process;GO:0008150//biological_process;GO:0008152//metabolic process;GO:0009058//biosynthetic process;GO:0009059//macromolecule biosynthetic process;GO:0009987//cellular process;GO:0010467//gene expression;GO:0016043//cell…	down		MSTRG.19854	-13.1157	9.02e-10	XP_027227390.1 taxid=6689 phosphoenolpyruvate carboxykinase, cytosolic [GTP]-like [Penaeus vannamei]	K01596	ko01100//Metabolic pathways;ko04151//PI3K-Akt signaling pathway;ko04910//Insulin signaling pathway;ko04152//AMPK signaling pathway;ko04068//FoxO signaling pathway;ko00010//Glycolysis / Gluconeogenesis;ko04931//Insulin resistance;ko04922//Glucagon signaling pathway;ko03320//PPAR signaling pathway;ko00620//Pyruvate metabolism;ko00020//Citrate cycle (TCA cycle);ko04920//Adipocytokine signaling pathw…	GO:0005575//cellular_component;GO:0005622//intracellular;GO:0005623//cell;GO:0005737//cytoplasm;GO:0005739//mitochondrion;GO:0043226//organelle;GO:0043227//membrane-bounded organelle;GO:0043229//intracellular organelle;GO:0043231//intracellular membrane-bounded organelle;GO:0044424//intracellular part;GO:0044444//cytoplasmic part;GO:0044464//cell part	GO:0000166//nucleotide binding;GO:0001882//nucleoside binding;GO:0001883//purine nucleoside binding;GO:0003674//molecular_function;GO:0003824//catalytic activity;GO:0004611//phosphoenolpyruvate carboxykinase activity;GO:0004613//phosphoenolpyruvate carboxykinase (GTP) activity;GO:0005488//binding;GO:0005525//GTP binding;GO:0016829//lyase activity;GO:0016830//carbon-carbon lyase activity;GO:001683…	GO:0005975//carbohydrate metabolic process;GO:0005996//monosaccharide metabolic process;GO:0006006//glucose metabolic process;GO:0006094//gluconeogenesis;GO:0008150//biological_process;GO:0008152//metabolic process;GO:0009058//biosynthetic process;GO:0016051//carbohydrate biosynthetic process;GO:0019318//hexose metabolic process;GO:0019319//hexose biosynthetic process;GO:0044238//primary metaboli…	down
ncbi_113801217	-12.432	1.69e-08	PREDICTED: glutamate-rich WD repeat-containing protein 1 [Tribolium castaneum]	-	-	GO:0005575//cellular_component;GO:0005622//intracellular;GO:0005623//cell;GO:0005634//nucleus;GO:0005694//chromosome;GO:0005730//nucleolus;GO:0005737//cytoplasm;GO:0005829//cytosol;GO:0031974//membrane-enclosed lumen;GO:0031981//nuclear lumen;GO:0032991//macromolecular complex;GO:0043226//organelle;GO:0043227//membrane-bounded organelle;GO:0043228//non-membrane-bounded organelle;GO:0043229//intra…	GO:0003674//molecular_function;GO:0003676//nucleic acid binding;GO:0003677//DNA binding;GO:0003682//chromatin binding;GO:0003688//DNA replication origin binding;GO:0003690//double-stranded DNA binding;GO:0005488//binding;GO:0005515//protein binding;GO:0042393//histone binding;GO:0043565//sequence-specific DNA binding;GO:0051082//unfolded protein binding;GO:0097159//organic cyclic compound binding…	GO:0006139//nucleobase-containing compound metabolic process;GO:0006259//DNA metabolic process;GO:0006260//DNA replication;GO:0006323//DNA packaging;GO:0006325//chromatin organization;GO:0006333//chromatin assembly or disassembly;GO:0006334//nucleosome assembly;GO:0006337//nucleosome disassembly;GO:0006364//rRNA processing;GO:0006396//RNA processing;GO:0006725//cellular aromatic compound metaboli…	down		ncbi_113806489	-12.4946	2.8e-13	PREDICTED: GPI inositol-deacylase [Halyomorpha halys]	K05294	ko01100//Metabolic pathways;ko00563//Glycosylphosphatidylinositol (GPI)-anchor biosynthesis	GO:0005575//cellular_component;GO:0005622//intracellular;GO:0005623//cell;GO:0005737//cytoplasm;GO:0005783//endoplasmic reticulum;GO:0005789//endoplasmic reticulum membrane;GO:0012505//endomembrane system;GO:0016020//membrane;GO:0016021//integral component of membrane;GO:0019013//viral nucleocapsid;GO:0031224//intrinsic component of membrane;GO:0031984//organelle subcompartment;GO:0042175//nuclea…	GO:0003674//molecular_function;GO:0003824//catalytic activity;GO:0004518//nuclease activity;GO:0016787//hydrolase activity;GO:0016788//hydrolase activity, acting on ester bonds;GO:0042578//phosphoric ester hydrolase activity;GO:0050185//phosphatidylinositol deacylase activity;GO:0052689//carboxylic ester hydrolase activity	GO:0003002//regionalization;GO:0003008//system process;GO:0006139//nucleobase-containing compound metabolic process;GO:0006464//cellular protein modification process;GO:0006497//protein lipidation;GO:0006505//GPI anchor metabolic process;GO:0006506//GPI anchor biosynthetic process;GO:0006508//proteolysis;GO:0006511//ubiquitin-dependent protein catabolic process;GO:0006621//protein retention in ER…	down		ncbi_113807140	-8.75485	1.98e-10	ribosomal protein L8 [Litopenaeus vannamei]	K02938	ko03010//Ribosome	GO:0000315//organellar large ribosomal subunit;GO:0005575//cellular_component;GO:0005622//intracellular;GO:0005623//cell;GO:0005634//nucleus;GO:0005730//nucleolus;GO:0005737//cytoplasm;GO:0005829//cytosol;GO:0005840//ribosome;GO:0005844//polysome;GO:0015934//large ribosomal subunit;GO:0022625//cytosolic large ribosomal subunit;GO:0022626//cytosolic ribosome;GO:0031974//membrane-enclosed lumen;GO:…	GO:0003674//molecular_function;GO:0003676//nucleic acid binding;GO:0003723//RNA binding;GO:0003735//structural constituent of ribosome;GO:0005198//structural molecule activity;GO:0005488//binding;GO:0019843//rRNA binding;GO:0097159//organic cyclic compound binding;GO:1901363//heterocyclic compound binding	GO:0000184//nuclear-transcribed mRNA catabolic process, nonsense-mediated decay;GO:0000956//nuclear-transcribed mRNA catabolic process;GO:0002181//cytoplasmic translation;GO:0006139//nucleobase-containing compound metabolic process;GO:0006401//RNA catabolic process;GO:0006402//mRNA catabolic process;GO:0006412//translation;GO:0006413//translational initiation;GO:0006518//peptide metabolic process…	down
ncbi_113817163	-7.9361	0.00252776	glycosyl-phosphatidylinositol-linked carbonic anhydrase [Carcinus maenas]	K01672	ko00910//Nitrogen metabolism	-	-	-	down		ncbi_113802506	-12.2698	5.34e-06	ovarian peritrophin [Fenneropenaeus merguiensis]	-	-	GO:0005576//extracellular region	GO:0008061//chitin binding	-	down		ncbi_113827460	-6.3465	8.07e-06	nicotinic acetylcholine receptor subunit alpha 10 [Pandalopsis japonica]	-	-	GO:0005575//cellular_component;GO:0005623//cell;GO:0005886//plasma membrane;GO:0005887//integral component of plasma membrane;GO:0005892//acetylcholine-gated channel complex;GO:0016020//membrane;GO:0016021//integral component of membrane;GO:0031224//intrinsic component of membrane;GO:0031226//intrinsic component of plasma membrane;GO:0032991//macromolecular complex;GO:0034702//ion channel complex…	GO:0003674//molecular_function;GO:0004888//transmembrane signaling receptor activity;GO:0005215//transporter activity;GO:0005216//ion channel activity;GO:0005230//extracellular ligand-gated ion channel activity;GO:0005231//excitatory extracellular ligand-gated ion channel activity;GO:0005261//cation channel activity;GO:0008324//cation transmembrane transporter activity;GO:0015075//ion transmembra…	GO:0003008//system process;GO:0006810//transport;GO:0006811//ion transport;GO:0006812//cation transport;GO:0007154//cell communication;GO:0007165//signal transduction;GO:0007166//cell surface receptor signaling pathway;GO:0007267//cell-cell signaling;GO:0007268//synaptic transmission;GO:0007271//synaptic transmission, cholinergic;GO:0008150//biological_process;GO:0009987//cellular process;GO:0023…	down
ncbi_113808778	-7.01256	7.36e-06	PREDICTED: hornerin-like isoform X2 [Tetranychus urticae]	-	-	GO:0016021//integral component of membrane	-	GO:0015886//heme transport;GO:0017004//cytochrome complex assembly	down		ncbi_113814529	-11.6368	1.05e-10	CLUMA_CG004406, isoform A [Clunio marinus]	-	-	GO:0005575//cellular_component;GO:0005576//extracellular region;GO:0005615//extracellular space;GO:0044421//extracellular region part	GO:0003674//molecular_function;GO:0005488//binding;GO:0008061//chitin binding;GO:0008144//drug binding;GO:0097367//carbohydrate derivative binding	GO:0006022//aminoglycan metabolic process;GO:0006030//chitin metabolic process;GO:0006040//amino sugar metabolic process;GO:0006807//nitrogen compound metabolic process;GO:0007275//multicellular organism development;GO:0007424//open tracheal system development;GO:0008150//biological_process;GO:0008152//metabolic process;GO:0008362//chitin-based embryonic cuticle biosynthetic process;GO:0009987//c…	down		ncbi_113813188	-5.41622	3.05e-05	CUB-domain containing protein [Litopenaeus vannamei]	K14616	ko04977//Vitamin digestion and absorption	GO:0005576//extracellular region;GO:0016021//integral component of membrane;GO:0019028//viral capsid;GO:0019031//viral envelope	GO:0003674//molecular_function;GO:0005198//structural molecule activity;GO:0008289//lipid binding	GO:0006869//lipid transport;GO:0008150//biological_process;GO:0042157//lipoprotein metabolic process	down
ncbi_113807140	-6.92291	1.84e-30	ribosomal protein L8 [Litopenaeus vannamei]	K02938	ko03010//Ribosome	GO:0000315//organellar large ribosomal subunit;GO:0005575//cellular_component;GO:0005622//intracellular;GO:0005623//cell;GO:0005634//nucleus;GO:0005730//nucleolus;GO:0005737//cytoplasm;GO:0005829//cytosol;GO:0005840//ribosome;GO:0005844//polysome;GO:0015934//large ribosomal subunit;GO:0022625//cytosolic large ribosomal subunit;GO:0022626//cytosolic ribosome;GO:0031974//membrane-enclosed lumen;GO:…	GO:0003674//molecular_function;GO:0003676//nucleic acid binding;GO:0003723//RNA binding;GO:0003735//structural constituent of ribosome;GO:0005198//structural molecule activity;GO:0005488//binding;GO:0019843//rRNA binding;GO:0097159//organic cyclic compound binding;GO:1901363//heterocyclic compound binding	GO:0000184//nuclear-transcribed mRNA catabolic process, nonsense-mediated decay;GO:0000956//nuclear-transcribed mRNA catabolic process;GO:0002181//cytoplasmic translation;GO:0006139//nucleobase-containing compound metabolic process;GO:0006401//RNA catabolic process;GO:0006402//mRNA catabolic process;GO:0006412//translation;GO:0006413//translational initiation;GO:0006518//peptide metabolic process…	down		ncbi_113802038	-7.87275	1.84e-10	PREDICTED: keratin, type I cytoskeletal 10-like [Hyalella azteca]	-	-	-	-	-	down		ncbi_113813141	-4.84503	5.31e-05	PREDICTED: UPF0462 protein C4orf33 homolog isoform X1 [Anolis carolinensis]	-	-	GO:0005576//extracellular region	GO:0004553//hydrolase activity, hydrolyzing O-glycosyl compounds;GO:0008061//chitin binding;GO:0030246//carbohydrate binding	GO:0016052//carbohydrate catabolic process	down
ncbi_113819368	-6.83311	7.7e-14	peritrophin-like protein 2 [Litopenaeus vannamei]	-	-	GO:0005575//cellular_component;GO:0005576//extracellular region	GO:0003674//molecular_function;GO:0005488//binding;GO:0008061//chitin binding;GO:0008144//drug binding;GO:0097367//carbohydrate derivative binding	GO:0006022//aminoglycan metabolic process;GO:0006030//chitin metabolic process;GO:0006040//amino sugar metabolic process;GO:0006807//nitrogen compound metabolic process;GO:0008150//biological_process;GO:0008152//metabolic process;GO:0009987//cellular process;GO:0017144//drug metabolic process;GO:0043170//macromolecule metabolic process;GO:0044237//cellular metabolic process;GO:0071704//organic su…	down		MSTRG.17395	-7.80963	1.58e-72	KAG0701256.1 taxid=41210 Dynein heavy chain-like protein [Chionoecetes opilio]	-	-	-	-	-	down		MSTRG.23965	-4.77801	0.000702049	XP_037788131.1 taxid=6687 calcium-activated chloride channel regulator 2-like [Penaeus monodon]	-	-	-	-	-	down
ncbi_113825655	-6.72084	1.71e-21	troponin C2 [Litopenaeus vannamei]	-	-	GO:0030880//RNA polymerase complex	GO:0005198//structural molecule activity;GO:0005509//calcium ion binding;GO:0005515//protein binding;GO:0005525//GTP binding	GO:0006352//DNA-templated transcription, initiation;GO:0006614//SRP-dependent cotranslational protein targeting to membrane	down		ncbi_113810833	-7.20822	3.57e-13	Chitooligosaccharidolytic beta-N-acetylglucosaminidase [Orchesella cincta]	K12373	ko01100//Metabolic pathways;ko04142//Lysosome;ko00520//Amino sugar and nucleotide sugar metabolism;ko00511//Other glycan degradation;ko00603//Glycosphingolipid biosynthesis - globo and isoglobo series;ko00531//Glycosaminoglycan degradation;ko00604//Glycosphingolipid biosynthesis - ganglio series	GO:0005575//cellular_component;GO:0005623//cell;GO:0005886//plasma membrane;GO:0016020//membrane;GO:0044464//cell part;GO:0071944//cell periphery	GO:0003674//molecular_function;GO:0003824//catalytic activity;GO:0004553//hydrolase activity, hydrolyzing O-glycosyl compounds;GO:0004563//beta-N-acetylhexosaminidase activity;GO:0015929//hexosaminidase activity;GO:0016231//beta-N-acetylglucosaminidase activity;GO:0016787//hydrolase activity;GO:0016798//hydrolase activity, acting on glycosyl bonds	GO:0005975//carbohydrate metabolic process;GO:0006464//cellular protein modification process;GO:0006491//N-glycan processing;GO:0006517//protein deglycosylation;GO:0006726//eye pigment biosynthetic process;GO:0006807//nitrogen compound metabolic process;GO:0008150//biological_process;GO:0008152//metabolic process;GO:0009058//biosynthetic process;GO:0009059//macromolecule biosynthetic process;GO:0…	down		ncbi_113814529	-4.59779	0.000443437	CLUMA_CG004406, isoform A [Clunio marinus]	-	-	GO:0005575//cellular_component;GO:0005576//extracellular region;GO:0005615//extracellular space;GO:0044421//extracellular region part	GO:0003674//molecular_function;GO:0005488//binding;GO:0008061//chitin binding;GO:0008144//drug binding;GO:0097367//carbohydrate derivative binding	GO:0006022//aminoglycan metabolic process;GO:0006030//chitin metabolic process;GO:0006040//amino sugar metabolic process;GO:0006807//nitrogen compound metabolic process;GO:0007275//multicellular organism development;GO:0007424//open tracheal system development;GO:0008150//biological_process;GO:0008152//metabolic process;GO:0008362//chitin-based embryonic cuticle biosynthetic process;GO:0009987//c…	down
ncbi_113815782	-6.65929	0.000944398	PREDICTED: filaggrin-2-like isoform X3 [Hyalella azteca]	-	-	GO:0005576//extracellular region	GO:0008061//chitin binding	-	down		ncbi_113809992	-6.75957	0.000508214	C-type lectin [Procambarus clarkii]	-	-	-	-	-	down		ncbi_113829222	-4.35348	6.92e-05	mucin protein, partial [Papilio polytes]	-	-	-	-	-	down
ncbi_113824948	-6.10225	2.8e-06	calcified cuticle protein CP14.1 [Callinectes sapidus]	-	-	-	GO:0042302//structural constituent of cuticle	-	down		ncbi_113807140	-5.94564	7.68e-24	ribosomal protein L8 [Litopenaeus vannamei]	K02938	ko03010//Ribosome	GO:0000315//organellar large ribosomal subunit;GO:0005575//cellular_component;GO:0005622//intracellular;GO:0005623//cell;GO:0005634//nucleus;GO:0005730//nucleolus;GO:0005737//cytoplasm;GO:0005829//cytosol;GO:0005840//ribosome;GO:0005844//polysome;GO:0015934//large ribosomal subunit;GO:0022625//cytosolic large ribosomal subunit;GO:0022626//cytosolic ribosome;GO:0031974//membrane-enclosed lumen;GO:…	GO:0003674//molecular_function;GO:0003676//nucleic acid binding;GO:0003723//RNA binding;GO:0003735//structural constituent of ribosome;GO:0005198//structural molecule activity;GO:0005488//binding;GO:0019843//rRNA binding;GO:0097159//organic cyclic compound binding;GO:1901363//heterocyclic compound binding	GO:0000184//nuclear-transcribed mRNA catabolic process, nonsense-mediated decay;GO:0000956//nuclear-transcribed mRNA catabolic process;GO:0002181//cytoplasmic translation;GO:0006139//nucleobase-containing compound metabolic process;GO:0006401//RNA catabolic process;GO:0006402//mRNA catabolic process;GO:0006412//translation;GO:0006413//translational initiation;GO:0006518//peptide metabolic process…	down		ncbi_113828690	-3.9995	0.000465885	Feeding circuit activating protein [Toxocara canis]	-	-	-	-	-	down
ncbi_113822004	-6.07376	0.00208311	PREDICTED: probable pathogenesis-related protein ARB_02861 [Hyalella azteca]	-	-	-	-	-	down		ncbi_113826969	-5.38872	2.87e-13	PREDICTED: regucalcin-like [Megachile rotundata]	K01053	ko01100//Metabolic pathways;ko01200//Carbon metabolism;ko00053//Ascorbate and aldarate metabolism;ko00030//Pentose phosphate pathway	GO:0005575//cellular_component;GO:0005576//extracellular region;GO:0005622//intracellular;GO:0005623//cell;GO:0005634//nucleus;GO:0005737//cytoplasm;GO:0005829//cytosol;GO:0019867//outer membrane;GO:0043226//organelle;GO:0043227//membrane-bounded organelle;GO:0043229//intracellular organelle;GO:0043231//intracellular membrane-bounded organelle;GO:0044424//intracellular part;GO:0044444//cytoplasmi…	GO:0003674//molecular_function;GO:0003824//catalytic activity;GO:0004341//gluconolactonase activity;GO:0005488//binding;GO:0005509//calcium ion binding;GO:0008270//zinc ion binding;GO:0016787//hydrolase activity;GO:0016788//hydrolase activity, acting on ester bonds;GO:0016844//strictosidine synthase activity;GO:0030234//enzyme regulator activity;GO:0043167//ion binding;GO:0043169//cation binding;…	GO:0000003//reproduction;GO:0001505//regulation of neurotransmitter levels;GO:0001655//urogenital system development;GO:0001822//kidney development;GO:0001889//liver development;GO:0001932//regulation of protein phosphorylation;GO:0001933//negative regulation of protein phosphorylation;GO:0005975//carbohydrate metabolic process;GO:0005996//monosaccharide metabolic process;GO:0006082//organic acid…	down		ncbi_113809352	-3.74655	9.25e-07	single VWC domain protein 5 [Litopenaeus vannamei]	-	-	-	-	-	down
ncbi_113824617	-5.98053	0.00294962	PREDICTED: rho GTPase-activating protein gacK-like isoform X2 [Hyalella azteca]	-	-	GO:0005576//extracellular region	GO:0008061//chitin binding	-	down		MSTRG.8104	-4.9892	0.000891281	XP_063609213.1 taxid=29960 chitinase-like mite allergen Der p 18.0101 [Penaeus indicus]	-	-	GO:0005575//cellular_component;GO:0005576//extracellular region	GO:0003674//molecular_function;GO:0005488//binding;GO:0008061//chitin binding;GO:0008144//drug binding;GO:0097367//carbohydrate derivative binding	GO:0006022//aminoglycan metabolic process;GO:0006030//chitin metabolic process;GO:0006040//amino sugar metabolic process;GO:0006807//nitrogen compound metabolic process;GO:0008150//biological_process;GO:0008152//metabolic process;GO:0009987//cellular process;GO:0017144//drug metabolic process;GO:0043170//macromolecule metabolic process;GO:0044237//cellular metabolic process;GO:0071704//organic su…	down		ncbi_113811944	-3.71712	0.000649748	AAEL014226-PA [Aedes aegypti]	-	-	GO:0005575//cellular_component;GO:0005623//cell;GO:0044464//cell part;GO:0045177//apical part of cell	GO:0003674//molecular_function	GO:0002009//morphogenesis of an epithelium;GO:0002165//instar larval or pupal development;GO:0007275//multicellular organism development;GO:0007399//nervous system development;GO:0007444//imaginal disc development;GO:0007472//wing disc morphogenesis;GO:0007475//apposition of dorsal and ventral imaginal disc-derived wing surfaces;GO:0007476//imaginal disc-derived wing morphogenesis;GO:0007552//met…	down
ncbi_113827641	-5.96463	2.35e-06	PREDICTED: acidic mammalian chitinase [Drosophila ficusphila]	K01183	ko01100//Metabolic pathways;ko00520//Amino sugar and nucleotide sugar metabolism	GO:0005575//cellular_component;GO:0005576//extracellular region;GO:0005622//intracellular;GO:0005623//cell;GO:0005737//cytoplasm;GO:0044424//intracellular part;GO:0044464//cell part	GO:0003674//molecular_function;GO:0003824//catalytic activity;GO:0004553//hydrolase activity, hydrolyzing O-glycosyl compounds;GO:0004568//chitinase activity;GO:0005488//binding;GO:0008061//chitin binding;GO:0008144//drug binding;GO:0016787//hydrolase activity;GO:0016798//hydrolase activity, acting on glycosyl bonds;GO:0097367//carbohydrate derivative binding	GO:0005975//carbohydrate metabolic process;GO:0006022//aminoglycan metabolic process;GO:0006026//aminoglycan catabolic process;GO:0006030//chitin metabolic process;GO:0006032//chitin catabolic process;GO:0006040//amino sugar metabolic process;GO:0006807//nitrogen compound metabolic process;GO:0006950//response to stress;GO:0007275//multicellular organism development;GO:0007591//molting cycle, chi…	down		ncbi_113805690	-4.8754	8.79e-10	PREDICTED: filaggrin-like, partial [Hyalella azteca]	-	-	-	-	-	down		ncbi_113805315	-3.62957	0.000765159	PREDICTED: fumarylacetoacetase-like [Lingula anatina]	K01555	ko01100//Metabolic pathways;ko00350//Tyrosine metabolism	GO:0005575//cellular_component;GO:0005622//intracellular;GO:0005623//cell;GO:0005737//cytoplasm;GO:0005829//cytosol;GO:0044424//intracellular part;GO:0044444//cytoplasmic part;GO:0044464//cell part	GO:0003674//molecular_function;GO:0003824//catalytic activity;GO:0004334//fumarylacetoacetase activity;GO:0005488//binding;GO:0016787//hydrolase activity;GO:0016822//hydrolase activity, acting on acid carbon-carbon bonds;GO:0016823//hydrolase activity, acting on acid carbon-carbon bonds, in ketonic substances;GO:0043167//ion binding;GO:0043169//cation binding;GO:0046872//metal ion binding	GO:0006082//organic acid metabolic process;GO:0006520//cellular amino acid metabolic process;GO:0006525//arginine metabolic process;GO:0006527//arginine catabolic process;GO:0006558//L-phenylalanine metabolic process;GO:0006559//L-phenylalanine catabolic process;GO:0006570//tyrosine metabolic process;GO:0006572//tyrosine catabolic process;GO:0006725//cellular aromatic compound metabolic process;G…	down
ncbi_113813191	-5.94322	1.64e-11	actin 1 [Penaeus monodon]	K05692	ko04510//Focal adhesion;ko04714//Thermogenesis;ko05205//Proteoglycans in cancer;ko04919//Thyroid hormone signaling pathway;ko04145//Phagosome;ko05414//Dilated cardiomyopathy;ko05410//Hypertrophic cardiomyopathy;ko04210//Apoptosis;ko04015//Rap1 signaling pathway;ko04530//Tight junction;ko04810//Regulation of actin cytoskeleton;ko05225//Hepatocellular carcinoma;ko04390//Hippo signaling pathway;ko05…	GO:0005575//cellular_component;GO:0005622//intracellular;GO:0005623//cell;GO:0005856//cytoskeleton;GO:0005884//actin filament;GO:0015629//actin cytoskeleton;GO:0043226//organelle;GO:0043228//non-membrane-bounded organelle;GO:0043229//intracellular organelle;GO:0043232//intracellular non-membrane-bounded organelle;GO:0044422//organelle part;GO:0044424//intracellular part;GO:0044430//cytoskeletal p…	GO:0003674//molecular_function;GO:0005198//structural molecule activity;GO:0005200//structural constituent of cytoskeleton	GO:0006996//organelle organization;GO:0007010//cytoskeleton organization;GO:0007015//actin filament organization;GO:0008150//biological_process;GO:0009653//anatomical structure morphogenesis;GO:0009987//cellular process;GO:0010927//cellular component assembly involved in morphogenesis;GO:0014866//skeletal myofibril assembly;GO:0016043//cellular component organization;GO:0022607//cellular componen…	down		ncbi_113827876	-4.66679	6.41e-17	glutathione S-transferase [Penaeus monodon]	K00799	ko05200//Pathways in cancer;ko05225//Hepatocellular carcinoma;ko05418//Fluid shear stress and atherosclerosis;ko00480//Glutathione metabolism;ko04212//Longevity regulating pathway - worm;ko00983//Drug metabolism - other enzymes;ko01524//Platinum drug resistance;ko05215//Prostate cancer;ko05204//Chemical carcinogenesis - DNA adducts;ko00980//Metabolism of xenobiotics by cytochrome P450;ko00982//Dr…	-	GO:0005515//protein binding	GO:0006749//glutathione metabolic process	down		ncbi_113810833	-3.61485	0.000727228	Chitooligosaccharidolytic beta-N-acetylglucosaminidase [Orchesella cincta]	K12373	ko01100//Metabolic pathways;ko04142//Lysosome;ko00520//Amino sugar and nucleotide sugar metabolism;ko00511//Other glycan degradation;ko00603//Glycosphingolipid biosynthesis - globo and isoglobo series;ko00531//Glycosaminoglycan degradation;ko00604//Glycosphingolipid biosynthesis - ganglio series	GO:0005575//cellular_component;GO:0005623//cell;GO:0005886//plasma membrane;GO:0016020//membrane;GO:0044464//cell part;GO:0071944//cell periphery	GO:0003674//molecular_function;GO:0003824//catalytic activity;GO:0004553//hydrolase activity, hydrolyzing O-glycosyl compounds;GO:0004563//beta-N-acetylhexosaminidase activity;GO:0015929//hexosaminidase activity;GO:0016231//beta-N-acetylglucosaminidase activity;GO:0016787//hydrolase activity;GO:0016798//hydrolase activity, acting on glycosyl bonds	GO:0005975//carbohydrate metabolic process;GO:0006464//cellular protein modification process;GO:0006491//N-glycan processing;GO:0006517//protein deglycosylation;GO:0006726//eye pigment biosynthetic process;GO:0006807//nitrogen compound metabolic process;GO:0008150//biological_process;GO:0008152//metabolic process;GO:0009058//biosynthetic process;GO:0009059//macromolecule biosynthetic process;GO:0…	down
ncbi_113830049	-5.64492	9.13e-07	PREDICTED: mediator of RNA polymerase II transcription subunit 15-like [Hyalella azteca]	-	-	GO:0005575//cellular_component;GO:0005576//extracellular region	GO:0003674//molecular_function;GO:0005488//binding;GO:0008061//chitin binding;GO:0008144//drug binding;GO:0097367//carbohydrate derivative binding	GO:0006022//aminoglycan metabolic process;GO:0006030//chitin metabolic process;GO:0006040//amino sugar metabolic process;GO:0006807//nitrogen compound metabolic process;GO:0008150//biological_process;GO:0008152//metabolic process;GO:0009987//cellular process;GO:0017144//drug metabolic process;GO:0043170//macromolecule metabolic process;GO:0044237//cellular metabolic process;GO:0071704//organic su…	down		MSTRG.22177	-4.64217	5.32e-12	XP_027235666.1 taxid=6689 regucalcin-like [Penaeus vannamei]	K01053	ko01100//Metabolic pathways;ko01200//Carbon metabolism;ko00053//Ascorbate and aldarate metabolism;ko00030//Pentose phosphate pathway	-	-	-	down		ncbi_113818642	-3.53047	0.000269864	PREDICTED: poly(U)-specific endoribonuclease-A-like [Hyalella azteca]	-	-	GO:0005575//cellular_component	GO:0003674//molecular_function;GO:0003676//nucleic acid binding;GO:0003723//RNA binding;GO:0003824//catalytic activity;GO:0004518//nuclease activity;GO:0004519//endonuclease activity;GO:0004521//endoribonuclease activity;GO:0004540//ribonuclease activity;GO:0005488//binding;GO:0016787//hydrolase activity;GO:0016788//hydrolase activity, acting on ester bonds;GO:0097159//organic cyclic compound bin…	GO:0006139//nucleobase-containing compound metabolic process;GO:0006725//cellular aromatic compound metabolic process;GO:0006807//nitrogen compound metabolic process;GO:0008150//biological_process;GO:0008152//metabolic process;GO:0009987//cellular process;GO:0016070//RNA metabolic process;GO:0034641//cellular nitrogen compound metabolic process;GO:0043170//macromolecule metabolic process;GO:00442…	down
MSTRG.7632	-5.30701	0.000613276	XP_063611099.1 taxid=29960 myosin heavy chain, muscle-like [Penaeus indicus]	K17751	ko04919//Thyroid hormone signaling pathway;ko05414//Dilated cardiomyopathy;ko05410//Hypertrophic cardiomyopathy;ko04022//cGMP-PKG signaling pathway;ko04261//Adrenergic signaling in cardiomyocytes;ko05416//Viral myocarditis;ko04260//Cardiac muscle contraction	GO:0016459//myosin complex	GO:0003774//motor activity;GO:0005515//protein binding;GO:0005524//ATP binding	GO:0007059//chromosome segregation;GO:0030261//chromosome condensation	down		ncbi_113823850	-4.16538	6.86e-26	PREDICTED: TRPM8 channel-associated factor homolog, partial [Fundulus heteroclitus]	-	-	-	-	-	down		ncbi_113812873	-3.1305	5.27e-06	FREP2 [Marsupenaeus japonicus]	-	-	-	GO:0005201//extracellular matrix structural constituent	-	down
ncbi_113803099	-5.24175	7.76e-05	glycosyl-phosphatidylinositol-linked carbonic anhydrase [Carcinus maenas]	K01672	ko00910//Nitrogen metabolism	-	-	-	down		ncbi_113828356	-3.86303	2.42e-46	PREDICTED: meprin A subunit beta-like [Hyalella azteca]	-	-	GO:0016020//membrane;GO:0031012//extracellular matrix	GO:0003674//molecular_function;GO:0003824//catalytic activity;GO:0004175//endopeptidase activity;GO:0004222//metalloendopeptidase activity;GO:0005488//binding;GO:0008233//peptidase activity;GO:0008237//metallopeptidase activity;GO:0008270//zinc ion binding;GO:0016787//hydrolase activity;GO:0043167//ion binding;GO:0043169//cation binding;GO:0046872//metal ion binding;GO:0046914//transition metal i…	GO:0006508//proteolysis;GO:0006807//nitrogen compound metabolic process;GO:0008150//biological_process;GO:0008152//metabolic process;GO:0019538//protein metabolic process;GO:0043170//macromolecule metabolic process;GO:0044238//primary metabolic process;GO:0071704//organic substance metabolic process;GO:1901564//organonitrogen compound metabolic process	down		ncbi_113814677	-2.98142	1.69e-15	C-type lectin 1 [Scylla paramamosain]	-	-	-	-	-	down
ncbi_113807016	-5.17842	3.61e-17	PREDICTED: myosin heavy chain, muscle-like isoform X8 [Hyalella azteca]	K17751	ko04919//Thyroid hormone signaling pathway;ko05414//Dilated cardiomyopathy;ko05410//Hypertrophic cardiomyopathy;ko04022//cGMP-PKG signaling pathway;ko04261//Adrenergic signaling in cardiomyocytes;ko05416//Viral myocarditis;ko04260//Cardiac muscle contraction	GO:0016459//myosin complex	GO:0003774//motor activity;GO:0005524//ATP binding	GO:0007059//chromosome segregation;GO:0030261//chromosome condensation	down		MSTRG.6879	-3.74489	1.33e-22	ROT74908.1 taxid=6689 Cytochrome P450 2L1 [Penaeus vannamei]	-	-	-	-	-	down		ncbi_113826282	-2.70891	5.92e-05	PREDICTED: cell surface glycoprotein 1-like [Hyalella azteca]	-	-	-	-	-	down
ncbi_113800422	-5.17734	2.76e-13	gill C-type lectin [Marsupenaeus japonicus]	-	-	-	-	-	down		ncbi_113829026	-3.63304	2.6e-41	PREDICTED: nose resistant to fluoxetine protein 6-like [Athalia rosae]	-	-	GO:0005575//cellular_component;GO:0016020//membrane;GO:0016021//integral component of membrane;GO:0031224//intrinsic component of membrane;GO:0044425//membrane part	GO:0003674//molecular_function;GO:0003824//catalytic activity;GO:0005488//binding;GO:0008289//lipid binding;GO:0016740//transferase activity;GO:0016746//transferase activity, transferring acyl groups;GO:0016747//transferase activity, transferring acyl groups other than amino-acyl groups	GO:0006810//transport;GO:0006869//lipid transport;GO:0007275//multicellular organism development;GO:0008150//biological_process;GO:0010876//lipid localization;GO:0032501//multicellular organismal process;GO:0032502//developmental process;GO:0033036//macromolecule localization;GO:0048856//anatomical structure development;GO:0051179//localization;GO:0051234//establishment of localization;GO:0071702…	down		ncbi_113805407	-2.68411	3.18e-06	PREDICTED: glutamate-gated chloride channel-like [Hyalella azteca]	-	-	GO:0005575//cellular_component;GO:0005623//cell;GO:0005886//plasma membrane;GO:0016020//membrane;GO:0016021//integral component of membrane;GO:0031224//intrinsic component of membrane;GO:0044425//membrane part;GO:0044464//cell part;GO:0071944//cell periphery	GO:0003674//molecular_function;GO:0004888//transmembrane signaling receptor activity;GO:0005215//transporter activity;GO:0005216//ion channel activity;GO:0005230//extracellular ligand-gated ion channel activity;GO:0005231//excitatory extracellular ligand-gated ion channel activity;GO:0005234//extracellular-glutamate-gated ion channel activity;GO:0005253//anion channel activity;GO:0005254//chlorid…	GO:0001508//action potential;GO:0003008//system process;GO:0006810//transport;GO:0006811//ion transport;GO:0006820//anion transport;GO:0006821//chloride transport;GO:0007154//cell communication;GO:0007165//signal transduction;GO:0007166//cell surface receptor signaling pathway;GO:0007267//cell-cell signaling;GO:0007268//synaptic transmission;GO:0007610//behavior;GO:0007626//locomotory behavior;GO…	down
ncbi_113816510	-5.01616	3.53e-06	myosin heavy chain type b [Marsupenaeus japonicus]	K17751	ko04919//Thyroid hormone signaling pathway;ko05414//Dilated cardiomyopathy;ko05410//Hypertrophic cardiomyopathy;ko04022//cGMP-PKG signaling pathway;ko04261//Adrenergic signaling in cardiomyocytes;ko05416//Viral myocarditis;ko04260//Cardiac muscle contraction	GO:0005575//cellular_component;GO:0005622//intracellular;GO:0005623//cell;GO:0005694//chromosome;GO:0005700//polytene chromosome;GO:0005703//polytene chromosome puff;GO:0005737//cytoplasm;GO:0005856//cytoskeleton;GO:0015629//actin cytoskeleton;GO:0016459//myosin complex;GO:0030016//myofibril;GO:0030017//sarcomere;GO:0031672//A band;GO:0032991//macromolecular complex;GO:0043226//organelle;GO:00432…	GO:0000166//nucleotide binding;GO:0003674//molecular_function;GO:0003774//motor activity;GO:0003777//microtubule motor activity;GO:0003779//actin binding;GO:0003824//catalytic activity;GO:0005198//structural molecule activity;GO:0005488//binding;GO:0005515//protein binding;GO:0005524//ATP binding;GO:0008017//microtubule binding;GO:0008092//cytoskeletal protein binding;GO:0008144//drug binding;GO:…	GO:0000003//reproduction;GO:0001667//ameboidal-type cell migration;GO:0002064//epithelial cell development;GO:0002065//columnar/cuboidal epithelial cell differentiation;GO:0002066//columnar/cuboidal epithelial cell development;GO:0003006//developmental process involved in reproduction;GO:0003008//system process;GO:0003012//muscle system process;GO:0006928//movement of cell or subcellular componen…	down		ncbi_113823846	-3.57193	5.44e-11	PREDICTED: TRPM8 channel-associated factor 2-like [Pelodiscus sinensis]	-	-	-	-	-	down		ncbi_113825092	-2.55435	0.000551245	C-type lectin [Penaeus monodon]	-	-	GO:0005575//cellular_component;GO:0005623//cell;GO:0009986//cell surface;GO:0016020//membrane;GO:0016021//integral component of membrane;GO:0031224//intrinsic component of membrane;GO:0044425//membrane part;GO:0044464//cell part	GO:0003674//molecular_function;GO:0005488//binding;GO:0005537//mannose binding;GO:0005540//hyaluronic acid binding;GO:0030246//carbohydrate binding;GO:0036094//small molecule binding;GO:0042806//fucose binding;GO:0043167//ion binding;GO:0043169//cation binding;GO:0046872//metal ion binding;GO:0048029//monosaccharide binding	GO:0007155//cell adhesion	down
ncbi_113815121	-4.98345	8.37e-17	actin 1 [Penaeus monodon]	K05692	ko04510//Focal adhesion;ko04714//Thermogenesis;ko05205//Proteoglycans in cancer;ko04919//Thyroid hormone signaling pathway;ko04145//Phagosome;ko05414//Dilated cardiomyopathy;ko05410//Hypertrophic cardiomyopathy;ko04210//Apoptosis;ko04015//Rap1 signaling pathway;ko04530//Tight junction;ko04810//Regulation of actin cytoskeleton;ko05225//Hepatocellular carcinoma;ko04390//Hippo signaling pathway;ko05…	GO:0005575//cellular_component;GO:0005622//intracellular;GO:0005623//cell;GO:0005856//cytoskeleton;GO:0005884//actin filament;GO:0015629//actin cytoskeleton;GO:0043226//organelle;GO:0043228//non-membrane-bounded organelle;GO:0043229//intracellular organelle;GO:0043232//intracellular non-membrane-bounded organelle;GO:0044422//organelle part;GO:0044424//intracellular part;GO:0044430//cytoskeletal p…	GO:0003674//molecular_function;GO:0005198//structural molecule activity;GO:0005200//structural constituent of cytoskeleton	GO:0006996//organelle organization;GO:0007010//cytoskeleton organization;GO:0007015//actin filament organization;GO:0008150//biological_process;GO:0009653//anatomical structure morphogenesis;GO:0009987//cellular process;GO:0010927//cellular component assembly involved in morphogenesis;GO:0014866//skeletal myofibril assembly;GO:0016043//cellular component organization;GO:0022607//cellular componen…	down		ncbi_113811178	-3.53062	2.21e-13	Adenylate cyclase [Daphnia magna]	K14613	ko04977//Vitamin digestion and absorption;ko04978//Mineral absorption;ko01523//Antifolate resistance	-	GO:0022857//transmembrane transporter activity	GO:0055085//transmembrane transport	down		ncbi_113801825	-2.48294	2.21e-07	crustin, partial [Litopenaeus vannamei]	-	-	GO:0005576//extracellular region	GO:0030414//peptidase inhibitor activity	-	down
MSTRG.13121	11.996	4.45e-06	XP_027238949.1 taxid=6689 myosin heavy chain, muscle-like isoform X1 [Penaeus vannamei]	K17751	ko04919//Thyroid hormone signaling pathway;ko05414//Dilated cardiomyopathy;ko05410//Hypertrophic cardiomyopathy;ko04022//cGMP-PKG signaling pathway;ko04261//Adrenergic signaling in cardiomyocytes;ko05416//Viral myocarditis;ko04260//Cardiac muscle contraction	GO:0005575//cellular_component;GO:0005622//intracellular;GO:0005623//cell;GO:0005856//cytoskeleton;GO:0015629//actin cytoskeleton;GO:0016459//myosin complex;GO:0032991//macromolecular complex;GO:0043226//organelle;GO:0043228//non-membrane-bounded organelle;GO:0043229//intracellular organelle;GO:0043232//intracellular non-membrane-bounded organelle;GO:0044422//organelle part;GO:0044424//intracellu…	GO:0000166//nucleotide binding;GO:0003674//molecular_function;GO:0003774//motor activity;GO:0003779//actin binding;GO:0003824//catalytic activity;GO:0005488//binding;GO:0005515//protein binding;GO:0005524//ATP binding;GO:0008092//cytoskeletal protein binding;GO:0008144//drug binding;GO:0016462//pyrophosphatase activity;GO:0016787//hydrolase activity;GO:0016817//hydrolase activity, acting on acid …	-	up		MSTRG.20959	12.3918	4.17e-15	ROT62016.1 taxid=6689 heat shock protein 70 kDa [Penaeus vannamei]	K03283	ko04141//Protein processing in endoplasmic reticulum;ko04144//Endocytosis;ko05164//Influenza A;ko04010//MAPK signaling pathway;ko05169//Epstein-Barr virus infection;ko03040//Spliceosome;ko04213//Longevity regulating pathway - multiple species;ko05145//Toxoplasmosis;ko04915//Estrogen signaling pathway;ko05162//Measles;ko05134//Legionellosis;ko05020//Prion disease;ko04612//Antigen processing and pr…	-	GO:0004856//xylulokinase activity;GO:0005515//protein binding;GO:0005524//ATP binding;GO:0016301//kinase activity;GO:0016787//hydrolase activity;GO:0016887//ATPase activity;GO:0051082//unfolded protein binding	GO:0000902//cell morphogenesis;GO:0005975//carbohydrate metabolic process;GO:0005997//xylulose metabolic process;GO:0006457//protein folding;GO:0016226//iron-sulfur cluster assembly;GO:0043093//FtsZ-dependent cytokinesis	up		ncbi_113812712	13.7248	1.4e-15	heat shock protein 21 [Macrobrachium rosenbergii]	-	-	GO:0005575//cellular_component;GO:0005576//extracellular region;GO:0005622//intracellular;GO:0005623//cell;GO:0005634//nucleus;GO:0005737//cytoplasm;GO:0016471//vacuolar proton-transporting V-type ATPase complex;GO:0043226//organelle;GO:0043227//membrane-bounded organelle;GO:0043229//intracellular organelle;GO:0043231//intracellular membrane-bounded organelle;GO:0044424//intracellular part;GO:004…	GO:0003674//molecular_function;GO:0005198//structural molecule activity;GO:0005212//structural constituent of eye lens;GO:0005488//binding;GO:0005515//protein binding;GO:0008553//hydrogen-exporting ATPase activity, phosphorylative mechanism;GO:0042802//identical protein binding;GO:0042803//protein homodimerization activity;GO:0046983//protein dimerization activity;GO:0051082//unfolded protein bin…	GO:0006457//protein folding;GO:0006937//regulation of muscle contraction;GO:0008150//biological_process;GO:0009987//cellular process;GO:0010656//negative regulation of muscle cell apoptotic process;GO:0010660//regulation of muscle cell apoptotic process;GO:0010662//regulation of striated muscle cell apoptotic process;GO:0010664//negative regulation of striated muscle cell apoptotic process;GO:001…	up
ncbi_113805372	6.07603	3.47e-18	polephole-like protein [Litopenaeus vannamei]	-	-	-	-	-	up		ncbi_113821982	11.6671	1.09e-08	PREDICTED: pro-resilin-like isoform X1 [Hyalella azteca]	-	-	-	GO:0042302//structural constituent of cuticle	-	up		ncbi_113820692	12.1279	7.45e-10	heat shock protein 21 [Macrobrachium rosenbergii]	K09542	ko04141//Protein processing in endoplasmic reticulum;ko04213//Longevity regulating pathway - multiple species	GO:0005575//cellular_component;GO:0005576//extracellular region;GO:0005615//extracellular space;GO:0005622//intracellular;GO:0005623//cell;GO:0005634//nucleus;GO:0005654//nucleoplasm;GO:0005737//cytoplasm;GO:0005829//cytosol;GO:0030016//myofibril;GO:0030017//sarcomere;GO:0030018//Z disc;GO:0031674//I band;GO:0031974//membrane-enclosed lumen;GO:0031981//nuclear lumen;GO:0031982//vesicle;GO:0043226…	GO:0003674//molecular_function;GO:0005198//structural molecule activity;GO:0005212//structural constituent of eye lens;GO:0005488//binding;GO:0005515//protein binding;GO:0042802//identical protein binding;GO:0043167//ion binding;GO:0043169//cation binding;GO:0046872//metal ion binding;GO:0051082//unfolded protein binding	GO:0000302//response to reactive oxygen species;GO:0000902//cell morphogenesis;GO:0000904//cell morphogenesis involved in differentiation;GO:0001558//regulation of cell growth;GO:0001654//eye development;GO:0001666//response to hypoxia;GO:0001932//regulation of protein phosphorylation;GO:0001934//positive regulation of protein phosphorylation;GO:0002064//epithelial cell development;GO:0002088//le…	up
ncbi_113802439	6.02654	1.12e-14	GH16255p [Daphnia magna]	-	-	-	GO:0005515//protein binding	-	up		ncbi_113805368	9.80486	3.42e-15	polephole-like protein [Litopenaeus vannamei]	-	-	-	-	-	up		ncbi_113825298	11.6213	2e-07	heat shock protein 21 [Macrobrachium rosenbergii]	-	-	-	GO:0004114//3',5'-cyclic-nucleotide phosphodiesterase activity;GO:0005212//structural constituent of eye lens;GO:0005388//calcium-transporting ATPase activity	GO:0006816//calcium ion transport;GO:0007165//signal transduction	up
ncbi_113823494	5.69649	1.1e-32	peritrophin-like protein 1 [Litopenaeus vannamei]	-	-	GO:0005576//extracellular region	GO:0008061//chitin binding	-	up		ncbi_113805260	9.69926	2.84e-20	heat shock protein 70 [Fenneropenaeus chinensis]	K03283	ko04141//Protein processing in endoplasmic reticulum;ko04144//Endocytosis;ko05164//Influenza A;ko04010//MAPK signaling pathway;ko05169//Epstein-Barr virus infection;ko03040//Spliceosome;ko04213//Longevity regulating pathway - multiple species;ko05145//Toxoplasmosis;ko04915//Estrogen signaling pathway;ko05162//Measles;ko05134//Legionellosis;ko05020//Prion disease;ko04612//Antigen processing and pr…	GO:0000228//nuclear chromosome;GO:0000785//chromatin;GO:0000790//nuclear chromatin;GO:0005575//cellular_component;GO:0005622//intracellular;GO:0005623//cell;GO:0005634//nucleus;GO:0005694//chromosome;GO:0005726//perichromatin fibrils;GO:0005737//cytoplasm;GO:0005739//mitochondrion;GO:0031974//membrane-enclosed lumen;GO:0031981//nuclear lumen;GO:0043226//organelle;GO:0043227//membrane-bounded orga…	GO:0003674//molecular_function;GO:0004856//xylulokinase activity;GO:0005488//binding;GO:0005515//protein binding;GO:0005524//ATP binding;GO:0016773//phosphotransferase activity, alcohol group as acceptor;GO:0016787//hydrolase activity;GO:0016887//ATPase activity;GO:0051082//unfolded protein binding;GO:0051087//chaperone binding	GO:0000003//reproduction;GO:0000375//RNA splicing, via transesterification reactions;GO:0000377//RNA splicing, via transesterification reactions with bulged adenosine as nucleophile;GO:0000398//mRNA splicing, via spliceosome;GO:0000902//cell morphogenesis;GO:0000904//cell morphogenesis involved in differentiation;GO:0001505//regulation of neurotransmitter levels;GO:0001700//embryonic development …	up		ncbi_113825310	8.60092	4.12e-14	heat shock protein 21 [Macrobrachium rosenbergii]	K09542	ko04141//Protein processing in endoplasmic reticulum;ko04213//Longevity regulating pathway - multiple species	-	-	-	up
ncbi_113829760	5.58345	3.44e-08	crustacyanin subunit A [Fenneropenaeus merguiensis]	-	-	-	-	GO:0030682//evasion or tolerance of host defense response	up		MSTRG.20950	9.62095	7.68e-21	XP_027234381.1 taxid=6689 heat shock 70 kDa protein cognate 4-like [Penaeus vannamei]	K03283	ko04141//Protein processing in endoplasmic reticulum;ko04144//Endocytosis;ko05164//Influenza A;ko04010//MAPK signaling pathway;ko05169//Epstein-Barr virus infection;ko03040//Spliceosome;ko04213//Longevity regulating pathway - multiple species;ko05145//Toxoplasmosis;ko04915//Estrogen signaling pathway;ko05162//Measles;ko05134//Legionellosis;ko05020//Prion disease;ko04612//Antigen processing and pr…	GO:0000228//nuclear chromosome;GO:0000785//chromatin;GO:0000790//nuclear chromatin;GO:0005575//cellular_component;GO:0005622//intracellular;GO:0005623//cell;GO:0005634//nucleus;GO:0005694//chromosome;GO:0005726//perichromatin fibrils;GO:0005737//cytoplasm;GO:0005739//mitochondrion;GO:0031974//membrane-enclosed lumen;GO:0031981//nuclear lumen;GO:0043226//organelle;GO:0043227//membrane-bounded orga…	GO:0003674//molecular_function;GO:0004856//xylulokinase activity;GO:0005488//binding;GO:0005515//protein binding;GO:0005524//ATP binding;GO:0016301//kinase activity;GO:0016887//ATPase activity;GO:0051082//unfolded protein binding;GO:0051087//chaperone binding	GO:0000003//reproduction;GO:0000375//RNA splicing, via transesterification reactions;GO:0000377//RNA splicing, via transesterification reactions with bulged adenosine as nucleophile;GO:0000398//mRNA splicing, via spliceosome;GO:0000902//cell morphogenesis;GO:0000904//cell morphogenesis involved in differentiation;GO:0001505//regulation of neurotransmitter levels;GO:0001700//embryonic development …	up		ncbi_113825299	8.08561	5.28e-13	PREDICTED: heat shock protein 27 [Tribolium castaneum]	-	-	-	GO:0005524//ATP binding;GO:0016887//ATPase activity	-	up
ncbi_113816480	5.52697	5.05e-09	PREDICTED: serine/threonine-protein kinase SBK1-like [Hyalella azteca]	-	-	GO:0005575//cellular_component	GO:0000166//nucleotide binding;GO:0003674//molecular_function;GO:0003824//catalytic activity;GO:0004672//protein kinase activity;GO:0004674//protein serine/threonine kinase activity;GO:0005488//binding;GO:0005524//ATP binding;GO:0008144//drug binding;GO:0016301//kinase activity;GO:0016740//transferase activity;GO:0016772//transferase activity, transferring phosphorus-containing groups;GO:0016773/…	GO:0003008//system process;GO:0006464//cellular protein modification process;GO:0006468//protein phosphorylation;GO:0006793//phosphorus metabolic process;GO:0006796//phosphate-containing compound metabolic process;GO:0006807//nitrogen compound metabolic process;GO:0007610//behavior;GO:0007611//learning or memory;GO:0007613//memory;GO:0007614//short-term memory;GO:0007616//long-term memory;GO:0008…	up		MSTRG.26138	9.4725	1.55e-58	ROT81749.1 taxid=6689 heat shock protein [Penaeus vannamei]	K03283	ko04141//Protein processing in endoplasmic reticulum;ko04144//Endocytosis;ko05164//Influenza A;ko04010//MAPK signaling pathway;ko05169//Epstein-Barr virus infection;ko03040//Spliceosome;ko04213//Longevity regulating pathway - multiple species;ko05145//Toxoplasmosis;ko04915//Estrogen signaling pathway;ko05162//Measles;ko05134//Legionellosis;ko05020//Prion disease;ko04612//Antigen processing and pr…	-	GO:0000166//nucleotide binding;GO:0003674//molecular_function;GO:0004856//xylulokinase activity;GO:0005488//binding;GO:0005515//protein binding;GO:0005524//ATP binding;GO:0008144//drug binding;GO:0016301//kinase activity;GO:0016887//ATPase activity;GO:0017076//purine nucleotide binding;GO:0030554//adenyl nucleotide binding;GO:0032553//ribonucleotide binding;GO:0032555//purine ribonucleotide bindi…	GO:0000902//cell morphogenesis;GO:0005975//carbohydrate metabolic process;GO:0005997//xylulose metabolic process;GO:0006457//protein folding;GO:0016226//iron-sulfur cluster assembly;GO:0043093//FtsZ-dependent cytokinesis	up		MSTRG.10879	7.52925	4.66e-07	XP_027228850.1 taxid=6689 protein lethal(2)essential for life-like [Penaeus vannamei]	-	-	-	GO:0003899//DNA-directed RNA polymerase activity	GO:0006351//transcription, DNA-templated	up
ncbi_113823493	5.38019	6.51e-19	peritrophin-like protein 1 [Litopenaeus vannamei]	-	-	GO:0005576//extracellular region	GO:0008061//chitin binding	-	up		ncbi_113825747	9.3073	1.11e-24	heat shock protein 70 [Fenneropenaeus chinensis]	K03283	ko04141//Protein processing in endoplasmic reticulum;ko04144//Endocytosis;ko05164//Influenza A;ko04010//MAPK signaling pathway;ko05169//Epstein-Barr virus infection;ko03040//Spliceosome;ko04213//Longevity regulating pathway - multiple species;ko05145//Toxoplasmosis;ko04915//Estrogen signaling pathway;ko05162//Measles;ko05134//Legionellosis;ko05020//Prion disease;ko04612//Antigen processing and pr…	GO:0000228//nuclear chromosome;GO:0000785//chromatin;GO:0000790//nuclear chromatin;GO:0005575//cellular_component;GO:0005622//intracellular;GO:0005623//cell;GO:0005634//nucleus;GO:0005694//chromosome;GO:0005726//perichromatin fibrils;GO:0005737//cytoplasm;GO:0005739//mitochondrion;GO:0005829//cytosol;GO:0031974//membrane-enclosed lumen;GO:0031981//nuclear lumen;GO:0043226//organelle;GO:0043227//m…	GO:0000166//nucleotide binding;GO:0003674//molecular_function;GO:0003824//catalytic activity;GO:0004856//xylulokinase activity;GO:0005488//binding;GO:0005515//protein binding;GO:0005524//ATP binding;GO:0008144//drug binding;GO:0016462//pyrophosphatase activity;GO:0016773//phosphotransferase activity, alcohol group as acceptor;GO:0016787//hydrolase activity;GO:0016817//hydrolase activity, acting o…	GO:0000003//reproduction;GO:0000375//RNA splicing, via transesterification reactions;GO:0000377//RNA splicing, via transesterification reactions with bulged adenosine as nucleophile;GO:0000398//mRNA splicing, via spliceosome;GO:0000902//cell morphogenesis;GO:0000904//cell morphogenesis involved in differentiation;GO:0001505//regulation of neurotransmitter levels;GO:0001700//embryonic development …	up		MSTRG.20959	7.13696	9.31e-15	ROT62016.1 taxid=6689 heat shock protein 70 kDa [Penaeus vannamei]	K03283	ko04141//Protein processing in endoplasmic reticulum;ko04144//Endocytosis;ko05164//Influenza A;ko04010//MAPK signaling pathway;ko05169//Epstein-Barr virus infection;ko03040//Spliceosome;ko04213//Longevity regulating pathway - multiple species;ko05145//Toxoplasmosis;ko04915//Estrogen signaling pathway;ko05162//Measles;ko05134//Legionellosis;ko05020//Prion disease;ko04612//Antigen processing and pr…	-	GO:0004856//xylulokinase activity;GO:0005515//protein binding;GO:0005524//ATP binding;GO:0016301//kinase activity;GO:0016787//hydrolase activity;GO:0016887//ATPase activity;GO:0051082//unfolded protein binding	GO:0000902//cell morphogenesis;GO:0005975//carbohydrate metabolic process;GO:0005997//xylulose metabolic process;GO:0006457//protein folding;GO:0016226//iron-sulfur cluster assembly;GO:0043093//FtsZ-dependent cytokinesis	up
ncbi_113803136	5.34401	3.24e-05	BCS-2 [Amphibalanus amphitrite]	-	-	GO:0000323//lytic vacuole;GO:0005575//cellular_component;GO:0005576//extracellular region;GO:0005622//intracellular;GO:0005623//cell;GO:0005737//cytoplasm;GO:0005739//mitochondrion;GO:0005764//lysosome;GO:0005766//primary lysosome;GO:0005773//vacuole;GO:0005775//vacuolar lumen;GO:0012505//endomembrane system;GO:0030141//secretory granule;GO:0031410//cytoplasmic vesicle;GO:0031974//membrane-enclos…	GO:0008565//protein transporter activity	GO:0001775//cell activation;GO:0002252//immune effector process;GO:0002263//cell activation involved in immune response;GO:0002274//myeloid leukocyte activation;GO:0002275//myeloid cell activation involved in immune response;GO:0002283//neutrophil activation involved in immune response;GO:0002366//leukocyte activation involved in immune response;GO:0002376//immune system process;GO:0002443//leuko…	up		MSTRG.26137	8.92922	1.55e-30	ROT81748.1 taxid=6689 Chaperone protein DnaK [Penaeus vannamei]	K03283	ko04141//Protein processing in endoplasmic reticulum;ko04144//Endocytosis;ko05164//Influenza A;ko04010//MAPK signaling pathway;ko05169//Epstein-Barr virus infection;ko03040//Spliceosome;ko04213//Longevity regulating pathway - multiple species;ko05145//Toxoplasmosis;ko04915//Estrogen signaling pathway;ko05162//Measles;ko05134//Legionellosis;ko05020//Prion disease;ko04612//Antigen processing and pr…	-	GO:0005515//protein binding;GO:0005524//ATP binding;GO:0016887//ATPase activity;GO:0051082//unfolded protein binding	GO:0000902//cell morphogenesis;GO:0006457//protein folding;GO:0016226//iron-sulfur cluster assembly	up		ncbi_113825288	6.95396	3.97e-25	PREDICTED: mediator of RNA polymerase II transcription subunit 15-like isoform X3 [Hyalella azteca]	-	-	-	GO:0005524//ATP binding;GO:0016887//ATPase activity	-	up
ncbi_113812723	4.97934	2.38e-39	PREDICTED: mediator of RNA polymerase II transcription subunit 15-like isoform X3 [Hyalella azteca]	K09542	ko04141//Protein processing in endoplasmic reticulum;ko04213//Longevity regulating pathway - multiple species	-	GO:0005212//structural constituent of eye lens	-	up		ncbi_113807283	8.3343	3.69e-27	PREDICTED: proclotting enzyme-like [Galendromus occidentalis]	-	-	GO:0005575//cellular_component;GO:0005622//intracellular;GO:0005623//cell;GO:0005737//cytoplasm;GO:0005886//plasma membrane;GO:0009986//cell surface;GO:0016020//membrane;GO:0016021//integral component of membrane;GO:0031224//intrinsic component of membrane;GO:0044424//intracellular part;GO:0044425//membrane part;GO:0044464//cell part;GO:0071944//cell periphery	GO:0003674//molecular_function;GO:0004252//serine-type endopeptidase activity;GO:0004888//transmembrane signaling receptor activity;GO:0004930//G-protein coupled receptor activity;GO:0005488//binding;GO:0005515//protein binding;GO:0005518//collagen binding;GO:0038023//signaling receptor activity;GO:0043236//laminin binding;GO:0044877//macromolecular complex binding;GO:0050840//extracellular matri…	GO:0000902//cell morphogenesis;GO:0000904//cell morphogenesis involved in differentiation;GO:0001503//ossification;GO:0003007//heart morphogenesis;GO:0003205//cardiac chamber development;GO:0003206//cardiac chamber morphogenesis;GO:0006508//proteolysis;GO:0006996//organelle organization;GO:0007005//mitochondrion organization;GO:0007154//cell communication;GO:0007165//signal transduction;GO:000716…	up		ncbi_113825316	6.93318	3.12e-24	heat shock protein 21 [Macrobrachium rosenbergii]	-	-	-	-	-	up
ncbi_113819543	4.93957	1.26e-07	PREDICTED: YEATS domain-containing protein 2-like [Hyalella azteca]	-	-	-	-	-	up		ncbi_113802550	6.58233	5.78e-13	triosephosphate isomerase [Penaeus monodon]	K01803	ko01100//Metabolic pathways;ko01200//Carbon metabolism;ko01230//Biosynthesis of amino acids;ko00562//Inositol phosphate metabolism;ko00010//Glycolysis / Gluconeogenesis;ko00051//Fructose and mannose metabolism	GO:0005575//cellular_component;GO:0005622//intracellular;GO:0005623//cell;GO:0005737//cytoplasm;GO:0005829//cytosol;GO:0044424//intracellular part;GO:0044444//cytoplasmic part;GO:0044464//cell part	GO:0003674//molecular_function;GO:0003824//catalytic activity;GO:0004807//triose-phosphate isomerase activity;GO:0016853//isomerase activity;GO:0016860//intramolecular oxidoreductase activity;GO:0016861//intramolecular oxidoreductase activity, interconverting aldoses and ketoses	GO:0005975//carbohydrate metabolic process;GO:0005996//monosaccharide metabolic process;GO:0006006//glucose metabolic process;GO:0006066//alcohol metabolic process;GO:0006071//glycerol metabolic process;GO:0006081//cellular aldehyde metabolic process;GO:0006082//organic acid metabolic process;GO:0006090//pyruvate metabolic process;GO:0006091//generation of precursor metabolites and energy;GO:0006…	up		ncbi_113820678	6.9081	1.59e-08	heat shock protein 21 [Macrobrachium rosenbergii]	K09542	ko04141//Protein processing in endoplasmic reticulum;ko04213//Longevity regulating pathway - multiple species	GO:0005575//cellular_component;GO:0005576//extracellular region;GO:0005615//extracellular space;GO:0005622//intracellular;GO:0005623//cell;GO:0005634//nucleus;GO:0005654//nucleoplasm;GO:0005737//cytoplasm;GO:0005829//cytosol;GO:0030016//myofibril;GO:0030017//sarcomere;GO:0030018//Z disc;GO:0031674//I band;GO:0031974//membrane-enclosed lumen;GO:0031981//nuclear lumen;GO:0031982//vesicle;GO:0043226…	GO:0003674//molecular_function;GO:0005198//structural molecule activity;GO:0005212//structural constituent of eye lens;GO:0005488//binding;GO:0005515//protein binding;GO:0042802//identical protein binding;GO:0043167//ion binding;GO:0043169//cation binding;GO:0046872//metal ion binding;GO:0051082//unfolded protein binding	GO:0000302//response to reactive oxygen species;GO:0000902//cell morphogenesis;GO:0000904//cell morphogenesis involved in differentiation;GO:0001558//regulation of cell growth;GO:0001654//eye development;GO:0001666//response to hypoxia;GO:0001932//regulation of protein phosphorylation;GO:0001934//positive regulation of protein phosphorylation;GO:0002064//epithelial cell development;GO:0002088//le…	up
MSTRG.13120	4.85967	5.36e-05	XP_042884531.1 taxid=27405 myosin heavy chain, muscle-like [Penaeus japonicus]	K17751	ko04919//Thyroid hormone signaling pathway;ko05414//Dilated cardiomyopathy;ko05410//Hypertrophic cardiomyopathy;ko04022//cGMP-PKG signaling pathway;ko04261//Adrenergic signaling in cardiomyocytes;ko05416//Viral myocarditis;ko04260//Cardiac muscle contraction	GO:0016459//myosin complex	GO:0003774//motor activity;GO:0005524//ATP binding;GO:0016887//ATPase activity	GO:0007059//chromosome segregation;GO:0030261//chromosome condensation	up		MSTRG.13136	6.22154	0.00251686	ROT68698.1 taxid=6689 thrombospondin II [Penaeus vannamei]	-	-	GO:0005575//cellular_component;GO:0005576//extracellular region;GO:0005623//cell;GO:0030312//external encapsulating structure;GO:0031012//extracellular matrix;GO:0042600//chorion;GO:0044421//extracellular region part;GO:0044464//cell part;GO:0071944//cell periphery	GO:0003674//molecular_function;GO:0005198//structural molecule activity;GO:0005201//extracellular matrix structural constituent;GO:0005488//binding;GO:0008061//chitin binding;GO:0008144//drug binding;GO:0097367//carbohydrate derivative binding	GO:0006022//aminoglycan metabolic process;GO:0006030//chitin metabolic process;GO:0006040//amino sugar metabolic process;GO:0006807//nitrogen compound metabolic process;GO:0008150//biological_process;GO:0008152//metabolic process;GO:0009987//cellular process;GO:0017144//drug metabolic process;GO:0043170//macromolecule metabolic process;GO:0044237//cellular metabolic process;GO:0071704//organic su…	up		ncbi_113825271	6.87282	3.77e-44	PREDICTED: protein lethal(2)essential for life-like [Dufourea novaeangliae]	K09542	ko04141//Protein processing in endoplasmic reticulum;ko04213//Longevity regulating pathway - multiple species	-	-	-	up
MSTRG.3262	4.42008	8.51e-11	XP_042876577.1 taxid=27405 cell wall integrity and stress response component 1-like [Penaeus japonicus]	-	-	GO:0016020//membrane	-	-	up		ncbi_113827511	6.00574	2.96e-08	C-type lectin [Fenneropenaeus merguiensis]	-	-	-	-	-	up		ncbi_113820684	6.79972	2.19e-13	heat shock protein 21 [Macrobrachium rosenbergii]	K09542	ko04141//Protein processing in endoplasmic reticulum;ko04213//Longevity regulating pathway - multiple species	GO:0005575//cellular_component;GO:0005576//extracellular region;GO:0005615//extracellular space;GO:0005622//intracellular;GO:0005623//cell;GO:0005634//nucleus;GO:0005654//nucleoplasm;GO:0005737//cytoplasm;GO:0005829//cytosol;GO:0030016//myofibril;GO:0030017//sarcomere;GO:0030018//Z disc;GO:0031674//I band;GO:0031974//membrane-enclosed lumen;GO:0031981//nuclear lumen;GO:0031982//vesicle;GO:0043226…	GO:0003674//molecular_function;GO:0005198//structural molecule activity;GO:0005212//structural constituent of eye lens;GO:0005488//binding;GO:0005515//protein binding;GO:0042802//identical protein binding;GO:0043167//ion binding;GO:0043169//cation binding;GO:0046872//metal ion binding;GO:0051082//unfolded protein binding	GO:0000302//response to reactive oxygen species;GO:0000902//cell morphogenesis;GO:0000904//cell morphogenesis involved in differentiation;GO:0001558//regulation of cell growth;GO:0001654//eye development;GO:0001666//response to hypoxia;GO:0001932//regulation of protein phosphorylation;GO:0001934//positive regulation of protein phosphorylation;GO:0002064//epithelial cell development;GO:0002088//le…	up
ncbi_113808551	4.40915	9.31e-27	PREDICTED: 2-hydroxyacylsphingosine 1-beta-galactosyltransferase-like [Hyalella azteca]	K00699	ko01100//Metabolic pathways;ko00983//Drug metabolism - other enzymes;ko04976//Bile secretion;ko05204//Chemical carcinogenesis - DNA adducts;ko00040//Pentose and glucuronate interconversions;ko00980//Metabolism of xenobiotics by cytochrome P450;ko00982//Drug metabolism - cytochrome P450;ko00860//Porphyrin metabolism;ko00140//Steroid hormone biosynthesis;ko00053//Ascorbate and aldarate metabolism;k…	-	GO:0008194//UDP-glycosyltransferase activity;GO:0016758//transferase activity, transferring hexosyl groups;GO:0050511//undecaprenyldiphospho-muramoylpentapeptide beta-N-acetylglucosaminyltransferase activity	GO:0009252//peptidoglycan biosynthetic process	up		MSTRG.3327	5.06503	0.00218228	ROT78104.1 taxid=6689 Tubulin alpha chain, partial [Penaeus vannamei]	K07374	ko04145//Phagosome;ko04210//Apoptosis;ko04530//Tight junction;ko05130//Pathogenic Escherichia coli infection;ko04540//Gap junction	-	GO:0005525//GTP binding	-	up		ncbi_113822819	6.78517	2.89e-14	heat shock protein 21 [Macrobrachium rosenbergii]	K09542	ko04141//Protein processing in endoplasmic reticulum;ko04213//Longevity regulating pathway - multiple species	GO:0005575//cellular_component;GO:0005576//extracellular region;GO:0005615//extracellular space;GO:0005622//intracellular;GO:0005623//cell;GO:0005634//nucleus;GO:0005654//nucleoplasm;GO:0005737//cytoplasm;GO:0005829//cytosol;GO:0030016//myofibril;GO:0030017//sarcomere;GO:0030018//Z disc;GO:0031674//I band;GO:0031974//membrane-enclosed lumen;GO:0031981//nuclear lumen;GO:0031982//vesicle;GO:0043226…	GO:0003674//molecular_function;GO:0005198//structural molecule activity;GO:0005212//structural constituent of eye lens;GO:0005488//binding;GO:0005515//protein binding;GO:0042802//identical protein binding;GO:0043167//ion binding;GO:0043169//cation binding;GO:0046872//metal ion binding;GO:0051082//unfolded protein binding	GO:0000302//response to reactive oxygen species;GO:0000902//cell morphogenesis;GO:0000904//cell morphogenesis involved in differentiation;GO:0001558//regulation of cell growth;GO:0001654//eye development;GO:0001666//response to hypoxia;GO:0001932//regulation of protein phosphorylation;GO:0001934//positive regulation of protein phosphorylation;GO:0002064//epithelial cell development;GO:0002088//le…	up
ncbi_113808550	4.3834	4.84e-45	PREDICTED: 2-hydroxyacylsphingosine 1-beta-galactosyltransferase-like [Hyalella azteca]	K00699	ko01100//Metabolic pathways;ko00983//Drug metabolism - other enzymes;ko04976//Bile secretion;ko05204//Chemical carcinogenesis - DNA adducts;ko00040//Pentose and glucuronate interconversions;ko00980//Metabolism of xenobiotics by cytochrome P450;ko00982//Drug metabolism - cytochrome P450;ko00860//Porphyrin metabolism;ko00140//Steroid hormone biosynthesis;ko00053//Ascorbate and aldarate metabolism;k…	GO:0005634//nucleus	GO:0008194//UDP-glycosyltransferase activity	GO:0006355//regulation of transcription, DNA-templated	up		ncbi_113825795	4.46037	8.79e-19	PREDICTED: 1-aminocyclopropane-1-carboxylate synthase-like protein 1 isoform X2 [Lingula anatina]	-	-	GO:0005737//cytoplasm	GO:0003674//molecular_function;GO:0003824//catalytic activity;GO:0004015//adenosylmethionine-8-amino-7-oxononanoate transaminase activity;GO:0004400//histidinol-phosphate transaminase activity;GO:0004838//L-tyrosine:2-oxoglutarate aminotransferase activity;GO:0005488//binding;GO:0008144//drug binding;GO:0009016//succinyldiaminopimelate transaminase activity;GO:0016829//lyase activity;GO:0019842//…	GO:0000105//histidine biosynthetic process;GO:0006520//cellular amino acid metabolic process;GO:0006531//aspartate metabolic process;GO:0006559//L-phenylalanine catabolic process;GO:0006572//tyrosine catabolic process;GO:0008150//biological_process;GO:0008152//metabolic process;GO:0009058//biosynthetic process;GO:0009102//biotin biosynthetic process;GO:0009236//cobalamin biosynthetic process;GO:0…	up		ncbi_113825309	6.73565	1.91e-45	heat shock protein 21 [Macrobrachium rosenbergii]	-	-	-	-	-	up
ncbi_113801833	4.29377	1.1e-15	crustin [Farfantepenaeus subtilis]	-	-	GO:0005576//extracellular region	GO:0030414//peptidase inhibitor activity	-	up		MSTRG.20953	4.40284	9.71e-19	XP_063590073.1 taxid=29960 heat shock 70 kDa protein cognate 4-like [Penaeus indicus]	K03283	ko04141//Protein processing in endoplasmic reticulum;ko04144//Endocytosis;ko05164//Influenza A;ko04010//MAPK signaling pathway;ko05169//Epstein-Barr virus infection;ko03040//Spliceosome;ko04213//Longevity regulating pathway - multiple species;ko05145//Toxoplasmosis;ko04915//Estrogen signaling pathway;ko05162//Measles;ko05134//Legionellosis;ko05020//Prion disease;ko04612//Antigen processing and pr…	GO:0000228//nuclear chromosome;GO:0000785//chromatin;GO:0000790//nuclear chromatin;GO:0005575//cellular_component;GO:0005622//intracellular;GO:0005623//cell;GO:0005634//nucleus;GO:0005694//chromosome;GO:0005726//perichromatin fibrils;GO:0005737//cytoplasm;GO:0005739//mitochondrion;GO:0031974//membrane-enclosed lumen;GO:0031981//nuclear lumen;GO:0043226//organelle;GO:0043227//membrane-bounded orga…	GO:0003674//molecular_function;GO:0004856//xylulokinase activity;GO:0005488//binding;GO:0005515//protein binding;GO:0005524//ATP binding;GO:0016301//kinase activity;GO:0016887//ATPase activity;GO:0051082//unfolded protein binding;GO:0051087//chaperone binding	GO:0000003//reproduction;GO:0000375//RNA splicing, via transesterification reactions;GO:0000377//RNA splicing, via transesterification reactions with bulged adenosine as nucleophile;GO:0000398//mRNA splicing, via spliceosome;GO:0000902//cell morphogenesis;GO:0000904//cell morphogenesis involved in differentiation;GO:0001505//regulation of neurotransmitter levels;GO:0001700//embryonic development …	up		ncbi_113805368	6.72451	1.97e-08	polephole-like protein [Litopenaeus vannamei]	-	-	-	-	-	up
ncbi_113820686	4.28803	3.62e-21	PREDICTED: mediator of RNA polymerase II transcription subunit 15-like isoform X3 [Hyalella azteca]	K09542	ko04141//Protein processing in endoplasmic reticulum;ko04213//Longevity regulating pathway - multiple species	-	GO:0005212//structural constituent of eye lens	-	up		ncbi_113800432	4.23502	8.73e-09	PREDICTED: histone-lysine N-methyltransferase PRDM9-like [Lingula anatina]	-	-	-	GO:0005515//protein binding	-	up		MSTRG.26138	6.67903	8.1e-30	ROT81749.1 taxid=6689 heat shock protein [Penaeus vannamei]	K03283	ko04141//Protein processing in endoplasmic reticulum;ko04144//Endocytosis;ko05164//Influenza A;ko04010//MAPK signaling pathway;ko05169//Epstein-Barr virus infection;ko03040//Spliceosome;ko04213//Longevity regulating pathway - multiple species;ko05145//Toxoplasmosis;ko04915//Estrogen signaling pathway;ko05162//Measles;ko05134//Legionellosis;ko05020//Prion disease;ko04612//Antigen processing and pr…	-	GO:0000166//nucleotide binding;GO:0003674//molecular_function;GO:0004856//xylulokinase activity;GO:0005488//binding;GO:0005515//protein binding;GO:0005524//ATP binding;GO:0008144//drug binding;GO:0016301//kinase activity;GO:0016887//ATPase activity;GO:0017076//purine nucleotide binding;GO:0030554//adenyl nucleotide binding;GO:0032553//ribonucleotide binding;GO:0032555//purine ribonucleotide bindi…	GO:0000902//cell morphogenesis;GO:0005975//carbohydrate metabolic process;GO:0005997//xylulose metabolic process;GO:0006457//protein folding;GO:0016226//iron-sulfur cluster assembly;GO:0043093//FtsZ-dependent cytokinesis	up
ncbi_113803707	4.26809	3.48e-13	transcription factor ATF-b [Litopenaeus vannamei]	-	-	GO:0005737//cytoplasm	GO:0003700//transcription factor activity, sequence-specific DNA binding;GO:0008135//translation factor activity, RNA binding	GO:0006355//regulation of transcription, DNA-templated;GO:0006412//translation	up		ncbi_113830133	3.91545	1.06e-25	prophenoloxidase-activating enzyme 2a [Penaeus monodon]	-	-	GO:0005575//cellular_component;GO:0005576//extracellular region	GO:0003674//molecular_function;GO:0003824//catalytic activity;GO:0004175//endopeptidase activity;GO:0004252//serine-type endopeptidase activity;GO:0005488//binding;GO:0005509//calcium ion binding;GO:0008233//peptidase activity;GO:0008236//serine-type peptidase activity;GO:0016787//hydrolase activity;GO:0017171//serine hydrolase activity;GO:0043167//ion binding;GO:0043169//cation binding;GO:004687…	GO:0002225//positive regulation of antimicrobial peptide production;GO:0002376//immune system process;GO:0002682//regulation of immune system process;GO:0002684//positive regulation of immune system process;GO:0002697//regulation of immune effector process;GO:0002699//positive regulation of immune effector process;GO:0002700//regulation of production of molecular mediator of immune response;GO:00…	up		ncbi_113825270	6.32488	4.03e-35	heat shock protein 21 [Macrobrachium rosenbergii]	-	-	-	-	-	up
ncbi_113811068	4.09477	1.12e-15	PREDICTED: serine-rich adhesin for platelets-like [Hyalella azteca]	-	-	-	GO:0003674//molecular_function;GO:0005488//binding;GO:0005515//protein binding;GO:0017016//Ras GTPase binding;GO:0019899//enzyme binding;GO:0031267//small GTPase binding;GO:0042802//identical protein binding;GO:0042803//protein homodimerization activity;GO:0046983//protein dimerization activity;GO:0051020//GTPase binding	GO:0001654//eye development;GO:0001745//compound eye morphogenesis;GO:0001751//compound eye photoreceptor cell differentiation;GO:0001754//eye photoreceptor cell differentiation;GO:0007154//cell communication;GO:0007165//signal transduction;GO:0007275//multicellular organism development;GO:0007399//nervous system development;GO:0007423//sensory organ development;GO:0008150//biological_process;GO:…	up		ncbi_113818791	3.9151	1.85e-05	RFS2 protein, partial [Daphnia magna]	-	-	-	-	-	up		MSTRG.26137	6.3211	2.21e-26	ROT81748.1 taxid=6689 Chaperone protein DnaK [Penaeus vannamei]	K03283	ko04141//Protein processing in endoplasmic reticulum;ko04144//Endocytosis;ko05164//Influenza A;ko04010//MAPK signaling pathway;ko05169//Epstein-Barr virus infection;ko03040//Spliceosome;ko04213//Longevity regulating pathway - multiple species;ko05145//Toxoplasmosis;ko04915//Estrogen signaling pathway;ko05162//Measles;ko05134//Legionellosis;ko05020//Prion disease;ko04612//Antigen processing and pr…	-	GO:0005515//protein binding;GO:0005524//ATP binding;GO:0016887//ATPase activity;GO:0051082//unfolded protein binding	GO:0000902//cell morphogenesis;GO:0006457//protein folding;GO:0016226//iron-sulfur cluster assembly	up
ncbi_113808118	3.99497	1.67e-23	PREDICTED: alpha-protein kinase 1-like [Hyalella azteca]	K09203	ko05166//Human T-cell leukemia virus 1 infection;ko04371//Apelin signaling pathway;ko04912//GnRH signaling pathway;ko04928//Parathyroid hormone synthesis, secretion and action;ko04933//AGE-RAGE signaling pathway in diabetic complications;ko05020//Prion disease	-	GO:0003677//DNA binding	-	up		ncbi_113813557	3.90489	2.23e-46	PREDICTED: cytochrome b5 domain-containing protein RLF-like [Hyalella azteca]	-	-	-	GO:0003674//molecular_function;GO:0005488//binding;GO:0020037//heme binding;GO:0046906//tetrapyrrole binding;GO:0048037//cofactor binding;GO:0097159//organic cyclic compound binding;GO:1901363//heterocyclic compound binding	-	up		ncbi_113825314	6.13943	2.12e-16	heat shock protein 21 [Macrobrachium rosenbergii]	K09542	ko04141//Protein processing in endoplasmic reticulum;ko04213//Longevity regulating pathway - multiple species	-	GO:0004114//3',5'-cyclic-nucleotide phosphodiesterase activity;GO:0005212//structural constituent of eye lens	GO:0007165//signal transduction	up
ncbi_113810940	3.85275	6.95e-36	lipoprotein receptor 2A [Pandalopsis japonica]	-	-	GO:0005575//cellular_component;GO:0016020//membrane;GO:0016021//integral component of membrane;GO:0031224//intrinsic component of membrane;GO:0044425//membrane part	GO:0003674//molecular_function;GO:0005488//binding;GO:0005509//calcium ion binding;GO:0005515//protein binding;GO:0043167//ion binding;GO:0043169//cation binding;GO:0046872//metal ion binding	-	up		MSTRG.13137	3.85682	0.000634073	ROT62259.1 taxid=6689 thrombospondin [Penaeus vannamei]	K04659	ko05165//Human papillomavirus infection;ko04510//Focal adhesion;ko04151//PI3K-Akt signaling pathway;ko04145//Phagosome;ko04512//ECM-receptor interaction;ko05144//Malaria	GO:0005575//cellular_component;GO:0005576//extracellular region;GO:0005912//adherens junction;GO:0005924//cell-substrate adherens junction;GO:0005927//muscle tendon junction;GO:0030054//cell junction;GO:0030055//cell-substrate junction;GO:0031012//extracellular matrix;GO:0032991//macromolecular complex;GO:0044421//extracellular region part;GO:0070161//anchoring junction	GO:0003674//molecular_function;GO:0005488//binding;GO:0005509//calcium ion binding;GO:0005515//protein binding;GO:0005539//glycosaminoglycan binding;GO:0008201//heparin binding;GO:0043167//ion binding;GO:0043168//anion binding;GO:0043169//cation binding;GO:0046872//metal ion binding;GO:0097367//carbohydrate derivative binding;GO:1901681//sulfur compound binding	GO:0007155//cell adhesion;GO:0007275//multicellular organism development;GO:0007517//muscle organ development;GO:0008150//biological_process;GO:0009987//cellular process;GO:0016043//cellular component organization;GO:0016203//muscle attachment;GO:0022610//biological adhesion;GO:0030198//extracellular matrix organization;GO:0032501//multicellular organismal process;GO:0032502//developmental proces…	up		ncbi_113825313	6.13631	2.43e-40	heat shock protein 21 [Macrobrachium rosenbergii]	-	-	-	GO:0004114//3',5'-cyclic-nucleotide phosphodiesterase activity;GO:0005212//structural constituent of eye lens	GO:0007165//signal transduction	up
L-Co-Gi-vs-L-Su-Gi											L-Co-He-vs-L-Su-He											L-Co-Mu-vs-L-Su-Mu
id2	log2(fc)	PValue	Description	K_ID	Pathway	GO Component	GO Function	GO Process	regulation		id	log2(fc)	PValue	Description	K_ID	Pathway	GO Component	GO Function	GO Process	regulation		id	log2(fc)	PValue	Description	K_ID	Pathway	GO Component	GO Function	GO Process	regulation
ncbi_113820119	-12.1463	5.74e-08	RING finger protein 181, partial [Cherax quadricarinatus]	-	-	GO:0000109//nucleotide-excision repair complex;GO:0005575//cellular_component;GO:0005622//intracellular;GO:0005623//cell;GO:0005680//anaphase-promoting complex;GO:0005737//cytoplasm;GO:0044424//intracellular part;GO:0044464//cell part	GO:0003674//molecular_function;GO:0003824//catalytic activity;GO:0004842//ubiquitin-protein transferase activity;GO:0005488//binding;GO:0008270//zinc ion binding;GO:0016740//transferase activity;GO:0019787//ubiquitin-like protein transferase activity;GO:0043130//ubiquitin binding;GO:0043167//ion binding;GO:0043169//cation binding;GO:0046872//metal ion binding;GO:0046914//transition metal ion bind…	GO:0000209//protein polyubiquitination;GO:0006289//nucleotide-excision repair;GO:0006464//cellular protein modification process;GO:0006508//proteolysis;GO:0006511//ubiquitin-dependent protein catabolic process;GO:0006807//nitrogen compound metabolic process;GO:0008150//biological_process;GO:0008152//metabolic process;GO:0009056//catabolic process;GO:0009057//macromolecule catabolic process;GO:000…	down		MSTRG.8104	-7.78783	8.02e-06	XP_063609213.1 taxid=29960 chitinase-like mite allergen Der p 18.0101 [Penaeus indicus]	-	-	GO:0005575//cellular_component;GO:0005576//extracellular region	GO:0003674//molecular_function;GO:0005488//binding;GO:0008061//chitin binding;GO:0008144//drug binding;GO:0097367//carbohydrate derivative binding	GO:0006022//aminoglycan metabolic process;GO:0006030//chitin metabolic process;GO:0006040//amino sugar metabolic process;GO:0006807//nitrogen compound metabolic process;GO:0008150//biological_process;GO:0008152//metabolic process;GO:0009987//cellular process;GO:0017144//drug metabolic process;GO:0043170//macromolecule metabolic process;GO:0044237//cellular metabolic process;GO:0071704//organic su…	down		ncbi_113820119	-12.0984	4.37e-07	RING finger protein 181, partial [Cherax quadricarinatus]	-	-	GO:0000109//nucleotide-excision repair complex;GO:0005575//cellular_component;GO:0005622//intracellular;GO:0005623//cell;GO:0005680//anaphase-promoting complex;GO:0005737//cytoplasm;GO:0044424//intracellular part;GO:0044464//cell part	GO:0003674//molecular_function;GO:0003824//catalytic activity;GO:0004842//ubiquitin-protein transferase activity;GO:0005488//binding;GO:0008270//zinc ion binding;GO:0016740//transferase activity;GO:0019787//ubiquitin-like protein transferase activity;GO:0043130//ubiquitin binding;GO:0043167//ion binding;GO:0043169//cation binding;GO:0046872//metal ion binding;GO:0046914//transition metal ion bind…	GO:0000209//protein polyubiquitination;GO:0006289//nucleotide-excision repair;GO:0006464//cellular protein modification process;GO:0006508//proteolysis;GO:0006511//ubiquitin-dependent protein catabolic process;GO:0006807//nitrogen compound metabolic process;GO:0008150//biological_process;GO:0008152//metabolic process;GO:0009056//catabolic process;GO:0009057//macromolecule catabolic process;GO:000…	down
ncbi_113813530	-3.54199	1.33e-09	troponin-C isoform 6 [Homarus americanus]	-	-	-	GO:0003674//molecular_function;GO:0005488//binding;GO:0005509//calcium ion binding;GO:0005515//protein binding;GO:0008725//DNA-3-methyladenine glycosylase activity;GO:0043167//ion binding;GO:0043169//cation binding;GO:0046872//metal ion binding	GO:0006284//base-excision repair	down		ncbi_113802038	-4.68818	4.44e-13	PREDICTED: keratin, type I cytoskeletal 10-like [Hyalella azteca]	-	-	-	-	-	down		ncbi_113816928	-9.12334	2.62e-05	PREDICTED: fibrillin-1-like [Limulus polyphemus]	-	-	GO:0005576//extracellular region	GO:0008061//chitin binding;GO:0016798//hydrolase activity, acting on glycosyl bonds	-	down
ncbi_113815119	-3.00061	1.97e-10	actin 1 [Penaeus monodon]	K05692	ko04510//Focal adhesion;ko04714//Thermogenesis;ko05205//Proteoglycans in cancer;ko04919//Thyroid hormone signaling pathway;ko04145//Phagosome;ko05414//Dilated cardiomyopathy;ko05410//Hypertrophic cardiomyopathy;ko04210//Apoptosis;ko04015//Rap1 signaling pathway;ko04530//Tight junction;ko04810//Regulation of actin cytoskeleton;ko05225//Hepatocellular carcinoma;ko04390//Hippo signaling pathway;ko05…	GO:0005575//cellular_component;GO:0005622//intracellular;GO:0005623//cell;GO:0005856//cytoskeleton;GO:0005884//actin filament;GO:0015629//actin cytoskeleton;GO:0043226//organelle;GO:0043228//non-membrane-bounded organelle;GO:0043229//intracellular organelle;GO:0043232//intracellular non-membrane-bounded organelle;GO:0044422//organelle part;GO:0044424//intracellular part;GO:0044430//cytoskeletal p…	GO:0003674//molecular_function;GO:0005198//structural molecule activity;GO:0005200//structural constituent of cytoskeleton	GO:0006996//organelle organization;GO:0007010//cytoskeleton organization;GO:0007015//actin filament organization;GO:0008150//biological_process;GO:0009653//anatomical structure morphogenesis;GO:0009987//cellular process;GO:0010927//cellular component assembly involved in morphogenesis;GO:0014866//skeletal myofibril assembly;GO:0016043//cellular component organization;GO:0022607//cellular componen…	down		ncbi_113824295	-4.32788	0.000140187	serine proteinase inhibitor [Litopenaeus vannamei]	K13963	ko05146//Amoebiasis	-	-	-	down		ncbi_113815782	-8.30694	1.6e-08	PREDICTED: filaggrin-2-like isoform X3 [Hyalella azteca]	-	-	GO:0005576//extracellular region	GO:0008061//chitin binding	-	down
ncbi_113825655	-2.94341	2.36e-11	troponin C2 [Litopenaeus vannamei]	-	-	GO:0030880//RNA polymerase complex	GO:0005198//structural molecule activity;GO:0005509//calcium ion binding;GO:0005515//protein binding;GO:0005525//GTP binding	GO:0006352//DNA-templated transcription, initiation;GO:0006614//SRP-dependent cotranslational protein targeting to membrane	down		ncbi_113814529	-4.108	3.58e-08	CLUMA_CG004406, isoform A [Clunio marinus]	-	-	GO:0005575//cellular_component;GO:0005576//extracellular region;GO:0005615//extracellular space;GO:0044421//extracellular region part	GO:0003674//molecular_function;GO:0005488//binding;GO:0008061//chitin binding;GO:0008144//drug binding;GO:0097367//carbohydrate derivative binding	GO:0006022//aminoglycan metabolic process;GO:0006030//chitin metabolic process;GO:0006040//amino sugar metabolic process;GO:0006807//nitrogen compound metabolic process;GO:0007275//multicellular organism development;GO:0007424//open tracheal system development;GO:0008150//biological_process;GO:0008152//metabolic process;GO:0008362//chitin-based embryonic cuticle biosynthetic process;GO:0009987//c…	down		MSTRG.23965	-8.24513	4.88e-06	XP_037788131.1 taxid=6687 calcium-activated chloride channel regulator 2-like [Penaeus monodon]	-	-	-	-	-	down
ncbi_113802289	-2.80711	4.93e-06	PREDICTED: tyrosine-protein phosphatase vhp-1-like [Hyalella azteca]	-	-	GO:0001772//immunological synapse;GO:0005575//cellular_component;GO:0005622//intracellular;GO:0005623//cell;GO:0005634//nucleus;GO:0005654//nucleoplasm;GO:0005737//cytoplasm;GO:0005829//cytosol;GO:0005886//plasma membrane;GO:0016020//membrane;GO:0031974//membrane-enclosed lumen;GO:0031981//nuclear lumen;GO:0043226//organelle;GO:0043227//membrane-bounded organelle;GO:0043229//intracellular organel…	GO:0003674//molecular_function;GO:0003824//catalytic activity;GO:0004721//phosphoprotein phosphatase activity;GO:0004725//protein tyrosine phosphatase activity;GO:0005488//binding;GO:0005515//protein binding;GO:0008138//protein tyrosine/serine/threonine phosphatase activity;GO:0016787//hydrolase activity;GO:0016788//hydrolase activity, acting on ester bonds;GO:0016791//phosphatase activity;GO:001…	GO:0000188//inactivation of MAPK activity;GO:0001701//in utero embryonic development;GO:0001932//regulation of protein phosphorylation;GO:0001933//negative regulation of protein phosphorylation;GO:0002682//regulation of immune system process;GO:0002683//negative regulation of immune system process;GO:0002694//regulation of leukocyte activation;GO:0002695//negative regulation of leukocyte activati…	down		ncbi_113805690	-3.92384	3.77e-08	PREDICTED: filaggrin-like, partial [Hyalella azteca]	-	-	-	-	-	down		ncbi_113811921	-7.42221	1.79e-05	PREDICTED: probable chitinase 3 [Drosophila elegans]	-	-	GO:0005575//cellular_component;GO:0005576//extracellular region;GO:0031012//extracellular matrix;GO:0044421//extracellular region part	GO:0003674//molecular_function;GO:0005198//structural molecule activity;GO:0005201//extracellular matrix structural constituent;GO:0005488//binding;GO:0008061//chitin binding;GO:0008144//drug binding;GO:0097367//carbohydrate derivative binding	GO:0006022//aminoglycan metabolic process;GO:0006030//chitin metabolic process;GO:0006040//amino sugar metabolic process;GO:0006807//nitrogen compound metabolic process;GO:0008150//biological_process;GO:0008152//metabolic process;GO:0009987//cellular process;GO:0017144//drug metabolic process;GO:0043170//macromolecule metabolic process;GO:0044237//cellular metabolic process;GO:0071704//organic su…	down
ncbi_113802130	-2.65197	4.07e-06	caspase 3 [Litopenaeus vannamei]	K04398	ko05200//Pathways in cancer;ko05165//Human papillomavirus infection;ko05016//Huntington disease;ko04210//Apoptosis;ko05416//Viral myocarditis;ko05203//Viral carcinogenesis;ko05010//Alzheimer disease;ko04217//Necroptosis;ko05152//Tuberculosis;ko04932//Non-alcoholic fatty liver disease;ko05168//Herpes simplex virus 1 infection;ko04214//Apoptosis - fly;ko05145//Toxoplasmosis;ko04621//NOD-like recept…	GO:0005575//cellular_component;GO:0005622//intracellular;GO:0005623//cell;GO:0005634//nucleus;GO:0005654//nucleoplasm;GO:0005737//cytoplasm;GO:0005739//mitochondrion;GO:0005740//mitochondrial envelope;GO:0005741//mitochondrial outer membrane;GO:0005829//cytosol;GO:0005856//cytoskeleton;GO:0005886//plasma membrane;GO:0016020//membrane;GO:0019867//outer membrane;GO:0030684//preribosome;GO:0030686//…	GO:0003674//molecular_function;GO:0003824//catalytic activity;GO:0004175//endopeptidase activity;GO:0004197//cysteine-type endopeptidase activity;GO:0005102//receptor binding;GO:0005123//death receptor binding;GO:0005126//cytokine receptor binding;GO:0005164//tumor necrosis factor receptor binding;GO:0005488//binding;GO:0005515//protein binding;GO:0008233//peptidase activity;GO:0008234//cysteine-…	GO:0000003//reproduction;GO:0001525//angiogenesis;GO:0001568//blood vessel development;GO:0001701//in utero embryonic development;GO:0001775//cell activation;GO:0001838//embryonic epithelial tube formation;GO:0001841//neural tube formation;GO:0001890//placenta development;GO:0001892//embryonic placenta development;GO:0001944//vasculature development;GO:0001959//regulation of cytokine-mediated sig…	down		ncbi_113827876	-2.75727	1.18e-05	glutathione S-transferase [Penaeus monodon]	K00799	ko05200//Pathways in cancer;ko05225//Hepatocellular carcinoma;ko05418//Fluid shear stress and atherosclerosis;ko00480//Glutathione metabolism;ko04212//Longevity regulating pathway - worm;ko00983//Drug metabolism - other enzymes;ko01524//Platinum drug resistance;ko05215//Prostate cancer;ko05204//Chemical carcinogenesis - DNA adducts;ko00980//Metabolism of xenobiotics by cytochrome P450;ko00982//Dr…	-	GO:0005515//protein binding	GO:0006749//glutathione metabolic process	down		ncbi_113815147	-2.8093	1.65e-06	actin 2 [Penaeus monodon]	K05692	ko04510//Focal adhesion;ko04714//Thermogenesis;ko05205//Proteoglycans in cancer;ko04919//Thyroid hormone signaling pathway;ko04145//Phagosome;ko05414//Dilated cardiomyopathy;ko05410//Hypertrophic cardiomyopathy;ko04210//Apoptosis;ko04015//Rap1 signaling pathway;ko04530//Tight junction;ko04810//Regulation of actin cytoskeleton;ko05225//Hepatocellular carcinoma;ko04390//Hippo signaling pathway;ko05…	GO:0005575//cellular_component;GO:0005622//intracellular;GO:0005623//cell;GO:0005856//cytoskeleton;GO:0005884//actin filament;GO:0015629//actin cytoskeleton;GO:0043226//organelle;GO:0043228//non-membrane-bounded organelle;GO:0043229//intracellular organelle;GO:0043232//intracellular non-membrane-bounded organelle;GO:0044422//organelle part;GO:0044424//intracellular part;GO:0044430//cytoskeletal p…	GO:0003674//molecular_function;GO:0005198//structural molecule activity;GO:0005200//structural constituent of cytoskeleton	GO:0006996//organelle organization;GO:0007010//cytoskeleton organization;GO:0007015//actin filament organization;GO:0008150//biological_process;GO:0009653//anatomical structure morphogenesis;GO:0009987//cellular process;GO:0010927//cellular component assembly involved in morphogenesis;GO:0014866//skeletal myofibril assembly;GO:0016043//cellular component organization;GO:0022607//cellular componen…	down
ncbi_113802917	-2.53813	4.03e-06	PREDICTED: myosin regulatory light chain 2 [Bombus terrestris]	-	-	GO:0005575//cellular_component;GO:0005622//intracellular;GO:0005623//cell;GO:0005737//cytoplasm;GO:0005785//signal recognition particle receptor complex;GO:0005856//cytoskeleton;GO:0015629//actin cytoskeleton;GO:0016459//myosin complex;GO:0030016//myofibril;GO:0032991//macromolecular complex;GO:0043226//organelle;GO:0043228//non-membrane-bounded organelle;GO:0043229//intracellular organelle;GO:00…	GO:0003674//molecular_function;GO:0003924//GTPase activity;GO:0005047//signal recognition particle binding;GO:0005488//binding;GO:0005509//calcium ion binding;GO:0005515//protein binding;GO:0005525//GTP binding;GO:0043167//ion binding;GO:0043169//cation binding;GO:0046872//metal ion binding	GO:0003008//system process;GO:0003012//muscle system process;GO:0006289//nucleotide-excision repair;GO:0006886//intracellular protein transport;GO:0006996//organelle organization;GO:0007010//cytoskeleton organization;GO:0008150//biological_process;GO:0009405//pathogenesis;GO:0009653//anatomical structure morphogenesis;GO:0009987//cellular process;GO:0010927//cellular component assembly involved i…	down		MSTRG.22177	-2.02772	2.96e-05	XP_027235666.1 taxid=6689 regucalcin-like [Penaeus vannamei]	K01053	ko01100//Metabolic pathways;ko01200//Carbon metabolism;ko00053//Ascorbate and aldarate metabolism;ko00030//Pentose phosphate pathway	-	-	-	down		ncbi_113818736	4.28942	1.53e-10	skeletal muscle actin 8 [Homarus americanus]	K12314	ko05414//Dilated cardiomyopathy;ko05410//Hypertrophic cardiomyopathy;ko04261//Adrenergic signaling in cardiomyocytes;ko04260//Cardiac muscle contraction	GO:0001725//stress fiber;GO:0005575//cellular_component;GO:0005622//intracellular;GO:0005623//cell;GO:0005737//cytoplasm;GO:0005829//cytosol;GO:0005856//cytoskeleton;GO:0005865//striated muscle thin filament;GO:0005884//actin filament;GO:0015629//actin cytoskeleton;GO:0030016//myofibril;GO:0030017//sarcomere;GO:0030027//lamellipodium;GO:0030175//filopodium;GO:0031252//cell leading edge;GO:0032432…	GO:0000166//nucleotide binding;GO:0003674//molecular_function;GO:0005198//structural molecule activity;GO:0005200//structural constituent of cytoskeleton;GO:0005488//binding;GO:0005515//protein binding;GO:0005524//ATP binding;GO:0008092//cytoskeletal protein binding;GO:0008144//drug binding;GO:0017022//myosin binding;GO:0017076//purine nucleotide binding;GO:0030554//adenyl nucleotide binding;GO:0…	GO:0003008//system process;GO:0003012//muscle system process;GO:0006928//movement of cell or subcellular component;GO:0006936//muscle contraction;GO:0006996//organelle organization;GO:0007010//cytoskeleton organization;GO:0007015//actin filament organization;GO:0007275//multicellular organism development;GO:0007517//muscle organ development;GO:0007519//skeletal muscle tissue development;GO:000815…	up
ncbi_113825162	-1.76988	6.98e-06	cytochrome c [Marsupenaeus japonicus]	K08738	ko05200//Pathways in cancer;ko05016//Huntington disease;ko04210//Apoptosis;ko05164//Influenza A;ko05416//Viral myocarditis;ko05010//Alzheimer disease;ko05012//Parkinson disease;ko05152//Tuberculosis;ko04932//Non-alcoholic fatty liver disease;ko05168//Herpes simplex virus 1 infection;ko04214//Apoptosis - fly;ko05145//Toxoplasmosis;ko05163//Human cytomegalovirus infection;ko05222//Small cell lung c…	GO:0000159//protein phosphatase type 2A complex;GO:0005575//cellular_component;GO:0005622//intracellular;GO:0005623//cell;GO:0005634//nucleus;GO:0005737//cytoplasm;GO:0005739//mitochondrion;GO:0005740//mitochondrial envelope;GO:0005743//mitochondrial inner membrane;GO:0005746//mitochondrial respiratory chain;GO:0005758//mitochondrial intermembrane space;GO:0005829//cytosol;GO:0008287//protein ser…	GO:0003674//molecular_function;GO:0003824//catalytic activity;GO:0004129//cytochrome-c oxidase activity;GO:0005488//binding;GO:0009055//electron carrier activity;GO:0010242//oxygen evolving activity;GO:0016491//oxidoreductase activity;GO:0020037//heme binding;GO:0043167//ion binding;GO:0043169//cation binding;GO:0045155//electron transporter, transferring electrons from CoQH2-cytochrome c reducta…	GO:0000003//reproduction;GO:0003006//developmental process involved in reproduction;GO:0006091//generation of precursor metabolites and energy;GO:0006119//oxidative phosphorylation;GO:0006122//mitochondrial electron transport, ubiquinol to cytochrome c;GO:0006123//mitochondrial electron transport, cytochrome c to oxygen;GO:0006139//nucleobase-containing compound metabolic process;GO:0006163//puri…	down		ncbi_113815675	-1.81074	4.2e-05	acyl-CoA-binding protein [Fenneropenaeus chinensis]	K08762	ko03320//PPAR signaling pathway	GO:0005575//cellular_component;GO:0005576//extracellular region;GO:0005615//extracellular space;GO:0005622//intracellular;GO:0005623//cell;GO:0005634//nucleus;GO:0005737//cytoplasm;GO:0005783//endoplasmic reticulum;GO:0005788//endoplasmic reticulum lumen;GO:0005794//Golgi apparatus;GO:0005829//cytosol;GO:0005886//plasma membrane;GO:0008021//synaptic vesicle;GO:0012505//endomembrane system;GO:0016…	GO:0000062//fatty-acyl-CoA binding;GO:0000166//nucleotide binding;GO:0003674//molecular_function;GO:0005102//receptor binding;GO:0005215//transporter activity;GO:0005319//lipid transporter activity;GO:0005324//long-chain fatty acid transporter activity;GO:0005488//binding;GO:0005515//protein binding;GO:0008289//lipid binding;GO:0017076//purine nucleotide binding;GO:0030156//benzodiazepine recepto…	GO:0000038//very long-chain fatty acid metabolic process;GO:0001300//chronological cell aging;GO:0001662//behavioral fear response;GO:0001942//hair follicle development;GO:0002209//behavioral defense response;GO:0003008//system process;GO:0006082//organic acid metabolic process;GO:0006139//nucleobase-containing compound metabolic process;GO:0006163//purine nucleotide metabolic process;GO:0006629/…	down		ncbi_113822938	4.03573	3.36e-06	eukaryotic initiation factor 2 subunit alpha [Litopenaeus vannamei]	K03237	ko04141//Protein processing in endoplasmic reticulum;ko04210//Apoptosis;ko03013//Nucleocytoplasmic transport;ko05164//Influenza A;ko04140//Autophagy - animal;ko04932//Non-alcoholic fatty liver disease;ko05168//Herpes simplex virus 1 infection;ko05162//Measles;ko05160//Hepatitis C	GO:0000314//organellar small ribosomal subunit;GO:0005575//cellular_component;GO:0005622//intracellular;GO:0005623//cell;GO:0005634//nucleus;GO:0005737//cytoplasm;GO:0005829//cytosol;GO:0005840//ribosome;GO:0005844//polysome;GO:0005850//eukaryotic translation initiation factor 2 complex;GO:0005851//eukaryotic translation initiation factor 2B complex;GO:0010494//cytoplasmic stress granule;GO:00190…	GO:0000166//nucleotide binding;GO:0001882//nucleoside binding;GO:0001883//purine nucleoside binding;GO:0003674//molecular_function;GO:0003676//nucleic acid binding;GO:0003723//RNA binding;GO:0003735//structural constituent of ribosome;GO:0003743//translation initiation factor activity;GO:0004654//polyribonucleotide nucleotidyltransferase activity;GO:0005198//structural molecule activity;GO:000548…	GO:0000075//cell cycle checkpoint;GO:0000077//DNA damage checkpoint;GO:0000278//mitotic cell cycle;GO:0001731//formation of translation preinitiation complex;GO:0002181//cytoplasmic translation;GO:0002183//cytoplasmic translational initiation;GO:0006402//mRNA catabolic process;GO:0006412//translation;GO:0006413//translational initiation;GO:0006417//regulation of translation;GO:0006446//regulation…	up
ncbi_113802295	-1.63486	2.69e-05	lysozyme [Litopenaeus vannamei]	K13915	ko04970//Salivary secretion	-	-	-	down		ncbi_113826282	-1.77745	9.53e-06	PREDICTED: cell surface glycoprotein 1-like [Hyalella azteca]	-	-	-	-	-	down		ncbi_113819262	3.66063	1.66e-06	actin T2 [Litopenaeus vannamei]	K12314	ko05414//Dilated cardiomyopathy;ko05410//Hypertrophic cardiomyopathy;ko04261//Adrenergic signaling in cardiomyocytes;ko04260//Cardiac muscle contraction	GO:0001725//stress fiber;GO:0005575//cellular_component;GO:0005622//intracellular;GO:0005623//cell;GO:0005737//cytoplasm;GO:0005829//cytosol;GO:0005856//cytoskeleton;GO:0005865//striated muscle thin filament;GO:0005884//actin filament;GO:0015629//actin cytoskeleton;GO:0030016//myofibril;GO:0030017//sarcomere;GO:0030027//lamellipodium;GO:0030175//filopodium;GO:0031252//cell leading edge;GO:0031674…	GO:0000166//nucleotide binding;GO:0000287//magnesium ion binding;GO:0003674//molecular_function;GO:0003779//actin binding;GO:0003785//actin monomer binding;GO:0003824//catalytic activity;GO:0005488//binding;GO:0005509//calcium ion binding;GO:0005515//protein binding;GO:0005523//tropomyosin binding;GO:0005524//ATP binding;GO:0008092//cytoskeletal protein binding;GO:0008144//drug binding;GO:0016462…	GO:0003007//heart morphogenesis;GO:0003008//system process;GO:0003012//muscle system process;GO:0003013//circulatory system process;GO:0003015//heart process;GO:0006928//movement of cell or subcellular component;GO:0006936//muscle contraction;GO:0006941//striated muscle contraction;GO:0006996//organelle organization;GO:0007010//cytoskeleton organization;GO:0007015//actin filament organization;GO:…	up
ncbi_113807541	-1.17287	3.44e-05	PREDICTED: immune-associated nucleotide-binding protein 13-like [Oreochromis niloticus]	-	-	GO:0009360//DNA polymerase III complex;GO:0033104//type VI protein secretion system complex	GO:0003677//DNA binding;GO:0003688//DNA replication origin binding;GO:0003887//DNA-directed DNA polymerase activity;GO:0003924//GTPase activity;GO:0005524//ATP binding;GO:0005525//GTP binding;GO:0016301//kinase activity;GO:0016787//hydrolase activity;GO:0016818//hydrolase activity, acting on acid anhydrides, in phosphorus-containing anhydrides;GO:0042623//ATPase activity, coupled	GO:0001887//selenium compound metabolic process;GO:0006260//DNA replication;GO:0006270//DNA replication initiation;GO:0006275//regulation of DNA replication;GO:0006400//tRNA modification;GO:0009306//protein secretion;GO:0032297//negative regulation of DNA-dependent DNA replication initiation;GO:0033103//protein secretion by the type VI secretion system;GO:0043107//type IV pilus-dependent motility…	down		ncbi_113801825	-1.70443	9.72e-12	crustin, partial [Litopenaeus vannamei]	-	-	GO:0005576//extracellular region	GO:0030414//peptidase inhibitor activity	-	down		ncbi_113819243	2.44432	7.78e-08	actin 2 [Penaeus monodon]	K05692	ko04510//Focal adhesion;ko04714//Thermogenesis;ko05205//Proteoglycans in cancer;ko04919//Thyroid hormone signaling pathway;ko04145//Phagosome;ko05414//Dilated cardiomyopathy;ko05410//Hypertrophic cardiomyopathy;ko04210//Apoptosis;ko04015//Rap1 signaling pathway;ko04530//Tight junction;ko04810//Regulation of actin cytoskeleton;ko05225//Hepatocellular carcinoma;ko04390//Hippo signaling pathway;ko05…	GO:0005575//cellular_component;GO:0005622//intracellular;GO:0005623//cell;GO:0005856//cytoskeleton;GO:0005884//actin filament;GO:0015629//actin cytoskeleton;GO:0043226//organelle;GO:0043228//non-membrane-bounded organelle;GO:0043229//intracellular organelle;GO:0043232//intracellular non-membrane-bounded organelle;GO:0044422//organelle part;GO:0044424//intracellular part;GO:0044430//cytoskeletal p…	GO:0003674//molecular_function;GO:0005198//structural molecule activity;GO:0005200//structural constituent of cytoskeleton	GO:0000278//mitotic cell cycle;GO:0000281//mitotic cytokinesis;GO:0000910//cytokinesis;GO:0006996//organelle organization;GO:0007010//cytoskeleton organization;GO:0007049//cell cycle;GO:0007275//multicellular organism development;GO:0007507//heart development;GO:0007517//muscle organ development;GO:0007519//skeletal muscle tissue development;GO:0007528//neuromuscular junction development;GO:00081…	up
ncbi_113804001	-1.07349	7.08e-06	dynein light chain roadblock-type 2 [Cherax quadricarinatus]	-	-	GO:0030288//outer membrane-bounded periplasmic space;GO:0031362//anchored component of external side of plasma membrane;GO:0055052//ATP-binding cassette (ABC) transporter complex, substrate-binding subunit-containing	GO:0043168//anion binding;GO:0043225//anion transmembrane-transporting ATPase activity	-	down		ncbi_113822890	-1.61805	0.000264326	acyl-CoA synthetase [Macrobrachium nipponense]	-	-	-	GO:0003987//acetate-CoA ligase activity;GO:0004043//L-aminoadipate-semialdehyde dehydrogenase activity;GO:0008668//(2,3-dihydroxybenzoyl)adenylate synthase activity;GO:0008756//o-succinylbenzoate-CoA ligase activity;GO:0030729//acetoacetate-CoA ligase activity;GO:0047473//D-alanine-poly(phosphoribitol) ligase activity;GO:0047475//phenylacetate-CoA ligase activity;GO:0050218//propionate-CoA ligase…	GO:0009234//menaquinone biosynthetic process;GO:0010124//phenylacetate catabolic process;GO:0019287//isopentenyl diphosphate biosynthetic process, mevalonate pathway;GO:0019290//siderophore biosynthetic process;GO:0019350//teichoic acid biosynthetic process;GO:0019427//acetyl-CoA biosynthetic process from acetate;GO:0019878//lysine biosynthetic process via aminoadipic acid	down
MSTRG.19742	4.52671	6.45e-09	XP_027232634.1 taxid=6689 protein ERGIC-53-like isoform X3 [Penaeus vannamei]	K10080	ko04141//Protein processing in endoplasmic reticulum	GO:0000139//Golgi membrane;GO:0005575//cellular_component;GO:0005622//intracellular;GO:0005623//cell;GO:0005737//cytoplasm;GO:0005783//endoplasmic reticulum;GO:0005789//endoplasmic reticulum membrane;GO:0005793//endoplasmic reticulum-Golgi intermediate compartment;GO:0005794//Golgi apparatus;GO:0005798//Golgi-associated vesicle;GO:0012505//endomembrane system;GO:0012506//vesicle membrane;GO:00125…	GO:0003674//molecular_function;GO:0005488//binding;GO:0005509//calcium ion binding;GO:0005515//protein binding;GO:0005537//mannose binding;GO:0030246//carbohydrate binding;GO:0036094//small molecule binding;GO:0042802//identical protein binding;GO:0043167//ion binding;GO:0043169//cation binding;GO:0046872//metal ion binding;GO:0048029//monosaccharide binding;GO:0051082//unfolded protein binding	GO:0006457//protein folding;GO:0006810//transport;GO:0006888//ER to Golgi vesicle-mediated transport;GO:0006900//membrane budding;GO:0006901//vesicle coating;GO:0006903//vesicle targeting;GO:0006950//response to stress;GO:0006996//organelle organization;GO:0007029//endoplasmic reticulum organization;GO:0007030//Golgi organization;GO:0007596//blood coagulation;GO:0007599//hemostasis;GO:0008104//pr…	up		ncbi_113820975	-1.58767	4.75e-05	PREDICTED: cytoplasmic tRNA 2-thiolation protein 2-A-like [Lingula anatina]	K14169	ko04122//Sulfur relay system	GO:0002144//cytosolic tRNA wobble base thiouridylase complex;GO:0005575//cellular_component;GO:0005622//intracellular;GO:0005623//cell;GO:0005737//cytoplasm;GO:0005829//cytosol;GO:0032991//macromolecular complex;GO:0044424//intracellular part;GO:0044444//cytoplasmic part;GO:0044445//cytosolic part;GO:0044464//cell part	GO:0000049//tRNA binding;GO:0003674//molecular_function;GO:0003676//nucleic acid binding;GO:0003723//RNA binding;GO:0003824//catalytic activity;GO:0005488//binding;GO:0016740//transferase activity;GO:0016782//transferase activity, transferring sulfur-containing groups;GO:0016783//sulfurtransferase activity;GO:0016879//ligase activity, forming carbon-nitrogen bonds;GO:0097159//organic cyclic compo…	GO:0001403//invasive growth in response to glucose limitation;GO:0002097//tRNA wobble base modification;GO:0002098//tRNA wobble uridine modification;GO:0002143//tRNA wobble position uridine thiolation;GO:0006139//nucleobase-containing compound metabolic process;GO:0006396//RNA processing;GO:0006399//tRNA metabolic process;GO:0006400//tRNA modification;GO:0006464//cellular protein modification pro…	down
ncbi_113822590	3.57946	3.13e-29	PREDICTED: Krueppel homolog 1-like [Hyalella azteca]	-	-	-	GO:0051539//4 iron, 4 sulfur cluster binding;GO:0070283//radical SAM enzyme activity	GO:0006400//tRNA modification;GO:0035556//intracellular signal transduction	up		ncbi_113811553	-1.54626	1.56e-10	Spectrin beta chain [Melipona quadrifasciata]	-	-	GO:0005575//cellular_component;GO:0005622//intracellular;GO:0005623//cell;GO:0005737//cytoplasm;GO:0005768//endosome;GO:0005783//endoplasmic reticulum;GO:0005886//plasma membrane;GO:0005887//integral component of plasma membrane;GO:0010008//endosome membrane;GO:0012505//endomembrane system;GO:0016020//membrane;GO:0016021//integral component of membrane;GO:0019898//extrinsic component of membrane;…	GO:0003674//molecular_function;GO:0003824//catalytic activity;GO:0005102//receptor binding;GO:0005215//transporter activity;GO:0005488//binding;GO:0005509//calcium ion binding;GO:0005515//protein binding;GO:0008083//growth factor activity;GO:0008144//drug binding;GO:0015238//drug transmembrane transporter activity;GO:0015399//primary active transmembrane transporter activity;GO:0015405//P-P-bond-…	GO:0002009//morphogenesis of an epithelium;GO:0002165//instar larval or pupal development;GO:0002376//immune system process;GO:0002682//regulation of immune system process;GO:0002684//positive regulation of immune system process;GO:0002694//regulation of leukocyte activation;GO:0002696//positive regulation of leukocyte activation;GO:0006725//cellular aromatic compound metabolic process;GO:0006766…	down
ncbi_113808550	2.47164	5.45e-05	PREDICTED: 2-hydroxyacylsphingosine 1-beta-galactosyltransferase-like [Hyalella azteca]	K00699	ko01100//Metabolic pathways;ko00983//Drug metabolism - other enzymes;ko04976//Bile secretion;ko05204//Chemical carcinogenesis - DNA adducts;ko00040//Pentose and glucuronate interconversions;ko00980//Metabolism of xenobiotics by cytochrome P450;ko00982//Drug metabolism - cytochrome P450;ko00860//Porphyrin metabolism;ko00140//Steroid hormone biosynthesis;ko00053//Ascorbate and aldarate metabolism;k…	GO:0005634//nucleus	GO:0008194//UDP-glycosyltransferase activity	GO:0006355//regulation of transcription, DNA-templated	up		MSTRG.7905	-1.54509	0.00023343	Q95NT0.1 taxid=6689 RecName: Full=Penaeidin-4a; Short=Pen-4a; Flags: Precursor [Penaeus vannamei]	-	-	GO:0005737//cytoplasm	GO:0008061//chitin binding	GO:0098542//defense response to other organism	down
ncbi_113807934	2.14917	4.12e-06	PREDICTED: peroxidase-like [Hyalella azteca]	-	-	GO:0000323//lytic vacuole;GO:0005575//cellular_component;GO:0005576//extracellular region;GO:0005615//extracellular space;GO:0005622//intracellular;GO:0005623//cell;GO:0005737//cytoplasm;GO:0005764//lysosome;GO:0005773//vacuole;GO:0043226//organelle;GO:0043227//membrane-bounded organelle;GO:0043229//intracellular organelle;GO:0043231//intracellular membrane-bounded organelle;GO:0044421//extracell…	GO:0003674//molecular_function;GO:0003824//catalytic activity;GO:0004601//peroxidase activity;GO:0005488//binding;GO:0016209//antioxidant activity;GO:0016491//oxidoreductase activity;GO:0016684//oxidoreductase activity, acting on peroxide as acceptor;GO:0020037//heme binding;GO:0046906//tetrapyrrole binding;GO:0048037//cofactor binding;GO:0097159//organic cyclic compound binding;GO:1901363//heter…	GO:0006082//organic acid metabolic process;GO:0006520//cellular amino acid metabolic process;GO:0006725//cellular aromatic compound metabolic process;GO:0006726//eye pigment biosynthetic process;GO:0006727//ommochrome biosynthetic process;GO:0006807//nitrogen compound metabolic process;GO:0006950//response to stress;GO:0006979//response to oxidative stress;GO:0008055//ocellus pigment biosynthetic…	up		ncbi_113816267	-1.51432	3.21e-10	crustin-like protein [Litopenaeus vannamei]	-	-	GO:0005576//extracellular region	GO:0030414//peptidase inhibitor activity	-	down
ncbi_113807930	1.96078	2.72e-06	PREDICTED: peroxidase-like [Hyalella azteca]	-	-	GO:0000323//lytic vacuole;GO:0005575//cellular_component;GO:0005576//extracellular region;GO:0005615//extracellular space;GO:0005622//intracellular;GO:0005623//cell;GO:0005737//cytoplasm;GO:0005764//lysosome;GO:0005773//vacuole;GO:0043226//organelle;GO:0043227//membrane-bounded organelle;GO:0043229//intracellular organelle;GO:0043231//intracellular membrane-bounded organelle;GO:0044421//extracell…	GO:0003674//molecular_function;GO:0003824//catalytic activity;GO:0004601//peroxidase activity;GO:0005488//binding;GO:0016209//antioxidant activity;GO:0016491//oxidoreductase activity;GO:0016684//oxidoreductase activity, acting on peroxide as acceptor;GO:0020037//heme binding;GO:0046906//tetrapyrrole binding;GO:0048037//cofactor binding;GO:0097159//organic cyclic compound binding;GO:1901363//heter…	GO:0006082//organic acid metabolic process;GO:0006520//cellular amino acid metabolic process;GO:0006725//cellular aromatic compound metabolic process;GO:0006726//eye pigment biosynthetic process;GO:0006727//ommochrome biosynthetic process;GO:0006807//nitrogen compound metabolic process;GO:0006950//response to stress;GO:0006979//response to oxidative stress;GO:0008055//ocellus pigment biosynthetic…	up		ncbi_113806454	-1.48925	8.51e-07	PREDICTED: heme-binding protein 1-like [Hyalella azteca]	-	-	GO:0000323//lytic vacuole;GO:0005575//cellular_component;GO:0005576//extracellular region;GO:0005622//intracellular;GO:0005623//cell;GO:0005737//cytoplasm;GO:0005739//mitochondrion;GO:0005764//lysosome;GO:0005766//primary lysosome;GO:0005773//vacuole;GO:0005775//vacuolar lumen;GO:0012505//endomembrane system;GO:0030141//secretory granule;GO:0031410//cytoplasmic vesicle;GO:0031974//membrane-enclos…	-	GO:0001775//cell activation;GO:0002252//immune effector process;GO:0002263//cell activation involved in immune response;GO:0002274//myeloid leukocyte activation;GO:0002275//myeloid cell activation involved in immune response;GO:0002283//neutrophil activation involved in immune response;GO:0002366//leukocyte activation involved in immune response;GO:0002376//immune system process;GO:0002443//leuko…	down
ncbi_113819528	1.23659	2.1e-06	PREDICTED: activating transcription factor 7-interacting protein 1 [Panthera pardus]	-	-	-	-	-	up		MSTRG.7391	-1.48886	0.0002455	ROT74383.1 taxid=6689 C-type lectin [Penaeus vannamei]	-	-	-	-	-	down
ncbi_113819519	1.05844	3.99e-08	PREDICTED: mucin-5AC [Drosophila navojoa]	-	-	GO:0005576//extracellular region	GO:0003977//UDP-N-acetylglucosamine diphosphorylase activity;GO:0008061//chitin binding;GO:0019134//glucosamine-1-phosphate N-acetyltransferase activity	GO:0009252//peptidoglycan biosynthetic process	up		ncbi_113817487	-1.42378	1.22e-06	PREDICTED: steryl-sulfatase-like [Lingula anatina]	K01131	ko00140//Steroid hormone biosynthesis	-	GO:0008484//sulfuric ester hydrolase activity	-	down
											ncbi_113809157	-1.39656	3.11e-07	PREDICTED: protein zntD-like [Hyalella azteca]	-	-	GO:0005575//cellular_component;GO:0005623//cell;GO:0005886//plasma membrane;GO:0016020//membrane;GO:0016323//basolateral plasma membrane;GO:0016324//apical plasma membrane;GO:0044425//membrane part;GO:0044459//plasma membrane part;GO:0044464//cell part;GO:0045177//apical part of cell;GO:0071944//cell periphery;GO:0098590//plasma membrane region	GO:0003674//molecular_function;GO:0005215//transporter activity;GO:0005385//zinc ion transmembrane transporter activity;GO:0008324//cation transmembrane transporter activity;GO:0015075//ion transmembrane transporter activity;GO:0015318//inorganic solute uptake transmembrane transporter activity;GO:0022857//transmembrane transporter activity;GO:0022890//inorganic cation transmembrane transporter a…	GO:0000041//transition metal ion transport;GO:0006810//transport;GO:0006811//ion transport;GO:0006812//cation transport;GO:0006829//zinc II ion transport;GO:0006950//response to stress;GO:0008150//biological_process;GO:0009636//response to toxic substance;GO:0010035//response to inorganic substance;GO:0010038//response to metal ion;GO:0010043//response to zinc ion;GO:0010312//detoxification of zi…	down
											ncbi_113828743	-1.37948	3.96e-08	prophenoloxidase 2 [Litopenaeus vannamei]	-	-	-	GO:0016491//oxidoreductase activity	-	down
											ncbi_113809250	3.91588	4.51e-12	juvenile hormone esterase-like carboxylesterase 1 [Eriocheir sinensis]	-	-	-	-	-	up
											MSTRG.19742	3.1477	0.000226658	XP_027232634.1 taxid=6689 protein ERGIC-53-like isoform X3 [Penaeus vannamei]	K10080	ko04141//Protein processing in endoplasmic reticulum	GO:0000139//Golgi membrane;GO:0005575//cellular_component;GO:0005622//intracellular;GO:0005623//cell;GO:0005737//cytoplasm;GO:0005783//endoplasmic reticulum;GO:0005789//endoplasmic reticulum membrane;GO:0005793//endoplasmic reticulum-Golgi intermediate compartment;GO:0005794//Golgi apparatus;GO:0005798//Golgi-associated vesicle;GO:0012505//endomembrane system;GO:0012506//vesicle membrane;GO:00125…	GO:0003674//molecular_function;GO:0005488//binding;GO:0005509//calcium ion binding;GO:0005515//protein binding;GO:0005537//mannose binding;GO:0030246//carbohydrate binding;GO:0036094//small molecule binding;GO:0042802//identical protein binding;GO:0043167//ion binding;GO:0043169//cation binding;GO:0046872//metal ion binding;GO:0048029//monosaccharide binding;GO:0051082//unfolded protein binding	GO:0006457//protein folding;GO:0006810//transport;GO:0006888//ER to Golgi vesicle-mediated transport;GO:0006900//membrane budding;GO:0006901//vesicle coating;GO:0006903//vesicle targeting;GO:0006950//response to stress;GO:0006996//organelle organization;GO:0007029//endoplasmic reticulum organization;GO:0007030//Golgi organization;GO:0007596//blood coagulation;GO:0007599//hemostasis;GO:0008104//pr…	up
											ncbi_113809254	3.02896	1.12e-20	juvenile hormone esterase-like carboxylesterase 1 [Eriocheir sinensis]	-	-	-	GO:0003674//molecular_function;GO:0003824//catalytic activity;GO:0016787//hydrolase activity;GO:0016788//hydrolase activity, acting on ester bonds;GO:0052689//carboxylic ester hydrolase activity	-	up
											ncbi_113822590	2.63309	1.04e-11	PREDICTED: Krueppel homolog 1-like [Hyalella azteca]	-	-	-	GO:0051539//4 iron, 4 sulfur cluster binding;GO:0070283//radical SAM enzyme activity	GO:0006400//tRNA modification;GO:0035556//intracellular signal transduction	up
											ncbi_113802559	2.47333	2.34e-08	juvenile hormone esterase-like carboxylesterase 1 [Eriocheir sinensis]	-	-	-	GO:0003674//molecular_function;GO:0003824//catalytic activity;GO:0016787//hydrolase activity;GO:0016788//hydrolase activity, acting on ester bonds;GO:0052689//carboxylic ester hydrolase activity	-	up
											MSTRG.19329	2.46105	3.86e-09	XP_027232108.1 taxid=6689 hemocyanin C chain-like [Penaeus vannamei]	K00505	ko01100//Metabolic pathways;ko04916//Melanogenesis;ko00350//Tyrosine metabolism	GO:0016020//membrane	GO:0005524//ATP binding	GO:0055085//transmembrane transport	up
											ncbi_113815488	2.41165	2.02e-06	AGAP005563-PB [Anopheles gambiae str. PEST] [Anopheles gambiae]	-	-	GO:0005887//integral component of plasma membrane;GO:0016021//integral component of membrane	GO:0015295//solute:proton symporter activity;GO:0022857//transmembrane transporter activity;GO:0051119//sugar transmembrane transporter activity	GO:0006810//transport;GO:0008643//carbohydrate transport;GO:0055085//transmembrane transport	up
											ncbi_113809249	2.33857	8.09e-10	juvenile hormone esterase-like carboxylesterase 1 [Eriocheir sinensis]	-	-	-	GO:0016787//hydrolase activity	-	up
											MSTRG.9229	2.2545	2.59e-18	AHY86476.1 taxid=6689 hemocyanin subunit L2, partial [Penaeus vannamei]	-	-	-	GO:0016491//oxidoreductase activity	-	up
											ncbi_113810364	2.00266	1.13e-05	RecName: Full=Sarcoplasmic calcium-binding protein, beta chain; Short=SCP beta chain	-	-	-	GO:0004553//hydrolase activity, hydrolyzing O-glycosyl compounds;GO:0005509//calcium ion binding;GO:0005515//protein binding;GO:0020037//heme binding	GO:0000272//polysaccharide catabolic process;GO:0015948//methanogenesis;GO:0022904//respiratory electron transport chain	up
											MSTRG.13690	1.89155	1.19e-05	BAM65722.1 taxid=6689 myosin heavy chain type 2 [Penaeus vannamei]	K17751	ko04919//Thyroid hormone signaling pathway;ko05414//Dilated cardiomyopathy;ko05410//Hypertrophic cardiomyopathy;ko04022//cGMP-PKG signaling pathway;ko04261//Adrenergic signaling in cardiomyocytes;ko05416//Viral myocarditis;ko04260//Cardiac muscle contraction	GO:0005575//cellular_component;GO:0005577//fibrinogen complex;GO:0005622//intracellular;GO:0005623//cell;GO:0005856//cytoskeleton;GO:0015629//actin cytoskeleton;GO:0016020//membrane;GO:0016459//myosin complex;GO:0032991//macromolecular complex;GO:0043226//organelle;GO:0043228//non-membrane-bounded organelle;GO:0043229//intracellular organelle;GO:0043232//intracellular non-membrane-bounded organel…	GO:0000166//nucleotide binding;GO:0003674//molecular_function;GO:0003774//motor activity;GO:0003779//actin binding;GO:0003824//catalytic activity;GO:0003908//methylated-DNA-[protein]-cysteine S-methyltransferase activity;GO:0005102//receptor binding;GO:0005488//binding;GO:0005515//protein binding;GO:0005524//ATP binding;GO:0008092//cytoskeletal protein binding;GO:0008144//drug binding;GO:0016462/…	GO:0006281//DNA repair;GO:0006606//protein import into nucleus;GO:0006810//transport;GO:0007059//chromosome segregation;GO:0008150//biological_process;GO:0016192//vesicle-mediated transport;GO:0030168//platelet activation;GO:0030261//chromosome condensation;GO:0048193//Golgi vesicle transport;GO:0051179//localization;GO:0051234//establishment of localization;GO:0051258//protein polymerization;GO:…	up
											ncbi_113823621	1.75372	7.33e-06	hemocyanin subunit L2, partial [Litopenaeus vannamei]	-	-	-	GO:0016491//oxidoreductase activity	-	up
											MSTRG.18218	1.72531	2.44e-05	XP_027207271.1 taxid=6689 glutathione S-transferase 1-like [Penaeus vannamei]	K00799	ko05200//Pathways in cancer;ko05225//Hepatocellular carcinoma;ko05418//Fluid shear stress and atherosclerosis;ko00480//Glutathione metabolism;ko04212//Longevity regulating pathway - worm;ko00983//Drug metabolism - other enzymes;ko01524//Platinum drug resistance;ko05215//Prostate cancer;ko05204//Chemical carcinogenesis - DNA adducts;ko00980//Metabolism of xenobiotics by cytochrome P450;ko00982//Dr…	-	-	-	up
											ncbi_113813831	1.69677	3.28e-05	PREDICTED: chromosome partition protein Smc-like isoform X2 [Hyalella azteca]	-	-	GO:0016021//integral component of membrane;GO:0017119//Golgi transport complex;GO:0042729//DASH complex;GO:0072686//mitotic spindle	GO:0003700//transcription factor activity, sequence-specific DNA binding;GO:0005102//receptor binding;GO:0005515//protein binding	GO:0000278//mitotic cell cycle;GO:0006355//regulation of transcription, DNA-templated;GO:0006891//intra-Golgi vesicle-mediated transport;GO:0030155//regulation of cell adhesion;GO:0030334//regulation of cell migration;GO:0030436//asexual sporulation;GO:0045995//regulation of embryonic development	up
											MSTRG.19327	1.63464	7.52e-05	XP_027232108.1 taxid=6689 hemocyanin C chain-like [Penaeus vannamei]	-	-	-	GO:0016491//oxidoreductase activity	-	up
											ncbi_113802814	1.62105	1.1e-05	PREDICTED: glutamine-dependent NAD(+) synthetase-like [Hyalella azteca]	K01950	ko01100//Metabolic pathways;ko00760//Nicotinate and nicotinamide metabolism	GO:0005575//cellular_component;GO:0005622//intracellular;GO:0005623//cell;GO:0005634//nucleus;GO:0005737//cytoplasm;GO:0005779//integral component of peroxisomal membrane;GO:0005829//cytosol;GO:0043226//organelle;GO:0043227//membrane-bounded organelle;GO:0043229//intracellular organelle;GO:0043231//intracellular membrane-bounded organelle;GO:0044424//intracellular part;GO:0044444//cytoplasmic par…	GO:0000166//nucleotide binding;GO:0003674//molecular_function;GO:0003824//catalytic activity;GO:0003952//NAD+ synthase (glutamine-hydrolyzing) activity;GO:0004359//glutaminase activity;GO:0005488//binding;GO:0005524//ATP binding;GO:0008144//drug binding;GO:0008795//NAD+ synthase activity;GO:0016787//hydrolase activity;GO:0016810//hydrolase activity, acting on carbon-nitrogen (but not peptide) bon…	GO:0006139//nucleobase-containing compound metabolic process;GO:0006725//cellular aromatic compound metabolic process;GO:0006732//coenzyme metabolic process;GO:0006733//oxidoreduction coenzyme metabolic process;GO:0006753//nucleoside phosphate metabolic process;GO:0006793//phosphorus metabolic process;GO:0006796//phosphate-containing compound metabolic process;GO:0006807//nitrogen compound metabo…	up
											ncbi_113816527	1.61959	0.000103499	myosin heavy chain type 2 [Litopenaeus vannamei]	K17751	ko04919//Thyroid hormone signaling pathway;ko05414//Dilated cardiomyopathy;ko05410//Hypertrophic cardiomyopathy;ko04022//cGMP-PKG signaling pathway;ko04261//Adrenergic signaling in cardiomyocytes;ko05416//Viral myocarditis;ko04260//Cardiac muscle contraction	GO:0016459//myosin complex	GO:0003674//molecular_function;GO:0003774//motor activity;GO:0005515//protein binding;GO:0005524//ATP binding	GO:0007059//chromosome segregation;GO:0030261//chromosome condensation;GO:0043571//maintenance of CRISPR repeat elements	up
											MSTRG.9230	1.48431	1.95e-05	XP_027232124.1 taxid=6689 hemocyanin C chain-like [Penaeus vannamei]	-	-	-	GO:0016491//oxidoreductase activity	-	up
											ncbi_113823638	1.38452	2.18e-06	hemocyanin [Litopenaeus vannamei]	K00505	ko01100//Metabolic pathways;ko04916//Melanogenesis;ko00350//Tyrosine metabolism	-	-	-	up
											ncbi_113823620	1.36881	1.58e-07	hemocyanin subunit L2, partial [Litopenaeus vannamei]	-	-	-	GO:0016491//oxidoreductase activity	-	up
